# Supplementary material for: FOLR2+ macrophage depletion from intestinal metaplasia to early gastric cancer: single-cell sequencing insight into gastric cancer progression
Source: J Exp Clin Cancer Res. 2024 Dec 19;43:326. doi: 10.1186/s13046-024-03245-y (PMC11657096; doi:10.1186/s13046-024-03245-y)
Supplement: Supplementary file 3 — Supplementary Material 3 [file 13046_2024_3245_MOESM3_ESM.xlsx]

## Sheet: Notes
Supplementary table1: Patient cohort, cell marker and cell proportion
Clinical characteristics of patients in Figure 1, listed in sheet2.
The marker genes used for annotating different cell subpopulations, listed in sheet3.
The numbers of cell subsets by sample, listed in sheet4
The proportions of cell subsets by sample, listed in sheet5
The proportions of epithelial cell subsets by group, listed in sheet6
The proportions of endothelial cell subsets by group, listed in sheet7
The proportions of T cell subsets by group, listed in sheet8
The proportions of MPs subsets by group, listed in sheet9

## Sheet: patient cohort 
Patient ID	Age	Gender	Helicobacter pylori	pathologic diagnoses	differentiation
CIM1	74	male	negative	complete intestinal metaplasia	-
CIM2	64	male	negative	complete intestinal metaplasia	-
CIM3	56	male	negative	complete intestinal metaplasia	-
CIM4	60	male	negative	complete intestinal metaplasia	-
CIM5	67	male	negative	complete intestinal metaplasia	-
IIM1	53	female	negative	incomplete intestinal metaplasia	-
IIM2	37	female	negative	incomplete intestinal metaplasia	-
IIM3	66	female	negative	incomplete intestinal metaplasia	-
IIM4	69	male	negative	incomplete intestinal metaplasia	-
IIM5	70	male	negative	incomplete intestinal metaplasia	-
IIM6	57	male	positive	incomplete intestinal metaplasia	-
EGC1	56	male	negative	early gastric cancer	moderately differentiated adenocarcinoma
EGC2	66	male	negative	early gastric cancer	well-moderately differentiated adenocarcinoma
EGC3	67	male	positive	early gastric cancer	poorly differentiated adenocarcinoma
EGC4	65	male	negative	early gastric cancer	well differentiated adenocarcinoma

## Sheet: cell marker
ABV	Cell type	Marker
TCells	T cells	CD3D,CD3E,CD2,TRAC,TRBC1,TRBC2
BCells	B cells	MS4A1,CD79A,CD79B
PlasmaCells	Plasma cells	JCHAIN,MZB1,IGHG1
MPs	Mononuclear phagocytes	CD14,C1QC,MRC1,APOC1,CD1C,LAMP3
ECs	Endothelial cells	PECAM1,CLDN5,CDH5,PLVAP
Fibroblasts	Fibroblasts	DCN,LUM,COL1A1,COL1A2
MuralCells	Mural cells	ACTA2,TAGLN,MYLK,MYL9
MastCells	Mast cells	TPSAB1,TPSB2,CPA3
Neutrophils	Neutrophils	CSF3R,CXCR2,FCGR3B
EpithelialCells	Epithelial cells	EPCAM,KRT8,KRT20,MUC5AC,OLFM4,CHGB

## Sheet: cell  number by sample
cluster	CIM1	CIM2	CIM3	CIM4	CIM5	IIM1	IIM2	IIM3	IIM4	IIM5	IIM6	EGC1	EGC2	EGC3	EGC4
BCells	377	11	1361	0	1	147	18	4	8	0	1225	18	1356	260	1321
ECs	23	57	65	137	96	29	38	125	99	22	177	313	607	64	604
EpithelialCells	4507	2520	3521	5219	2027	2210	5031	4469	3277	2641	2424	3957	1140	5521	1591
Fibroblasts	13	20	165	239	117	91	91	128	52	37	319	365	239	12	424
MPs	38	392	325	128	205	113	91	351	73	87	425	371	230	206	741
MastCells	101	236	370	182	78	125	340	106	149	95	255	184	428	144	904
MuralCells	16	2	26	27	7	32	31	8	38	9	32	115	213	8	251
Neutrophils	1	2	2	0	2	1	0	0	0	1	54	2	7	770	127
PlasmaCells	157	2559	454	237	353	354	306	31	191	49	2027	386	120	1174	858
TCells	1158	1553	1535	375	602	270	221	562	533	549	1412	702	887	4343	1980

## Sheet: cell  proportion by group
cluster	CIM	IIM	EGC
BCells	1750(5.54%)	1402(4.44%)	2955(8.97%)
ECs	378(1.20%)	490(1.55%)	1588(4.82%)
EpithelialCells	17794(56.31%)	20052(63.49%)	12209(37.06%)
Fibroblasts	554(1.75%)	718(2.27%)	1040(3.16%)
MPs	1088(3.44%)	1140(3.61%)	1548(4.70%)
MastCells	967(3.06%)	1070(3.39%)	1660(5.04%)
MuralCells	78(0.25%)	150(0.47%)	587(1.78%)
Neutrophils	7(0.02%)	56(0.18%)	906(2.75%)
PlasmaCells	3760(11.90%)	2958(9.37%)	2538(7.70%)
TCells	5223(16.53%)	3547(11.23%)	7912(24.02%)
SUM	31599	31583	32943

## Sheet: epithelial cell proportion
cluster	CIM	IIM	EGC
CancerCells	0.0308099	0.0126723	0.367671
NeuroendocrineCells	0.0601526	0.0670732	0.0928299
GobletCells	0.0185446	0.00281018	0.00534578
Enterocytes_like	0.0669014	0.00922587	0.0150191
FoveolarCells	0.740082	0.774125	0.372338
GastricChief	0.0450704	0.00450689	0.000169707
MucousNeckCells	0.0348005	0.11755	0.0518456
TuftCells	0.00217136	0.00318134	0.00271532
SPEM_like_Cells	0.00146714	0.00885472	0.0920662

## Sheet: endothelial cell proportion
cluster	CIM	IIM	EGC
AECs	0.0983051	0.138462	0.404575
CapECs	0.450847	0.305128	0.0814868
VECs	0.440678	0.541026	0.481773
ProliferatingECs	0.0101695	0.0153846	0.0321658

## Sheet: T cell proportion
cluster	CIM	IIM	EGC
ProliferatingT_MKI67	0.0111364	0.0152498	0.0229503
NKT_TRDC	0.0661364	0.0603504	0.0377472
CD4Treg_FOXP3	0.0365909	0.0632706	0.135588
NaiveT_CCR7	0.120455	0.0814406	0.149328
CD8MAIT_SLC4A10	0.175	0.234912	0.177563
CD8Teff_NKG7	0.590682	0.544776	0.476823

## Sheet: MPs proportion
cluster	CIM	IIM	EGC
cDC2	0.144681	0.115079	0.141061
Macrophages	0.726596	0.730159	0.518156
MatureDCs	0.0382979	0.0218254	0.0544693
Monocytes	0.0510638	0.0922619	0.22905
ProliferatingMPs	0.0393617	0.0406746	0.0572626
