# Supplementary material for: FOLR2+ macrophage depletion from intestinal metaplasia to early gastric cancer: single-cell sequencing insight into gastric cancer progression
Source: J Exp Clin Cancer Res. 2024 Dec 19;43:326. doi: 10.1186/s13046-024-03245-y (PMC11657096; doi:10.1186/s13046-024-03245-y)
Supplement: Supplementary file 4 — Supplementary Material 4 [file 13046_2024_3245_MOESM4_ESM.xlsx]

## Sheet: Notes
Supplementary table2: Key resources and PCR primers in this study
key resources table, listed in sheet2.
PCR primers, listed in sheet3.

## Sheet: KEY RESOURCES TABLE
antibodies	source	identifier
anti-human FOLR2 (clone OTI4G6)	abcam	#ab228643
CHI3L1/YKL40 Polyclonal antibody	proteintech	#12036-1-AP
CDX2 Monoclonal antibody	proteintech	#60243-1-Ig
KLF4 Polyclonal antibody	proteintech	#11880-1-AP
anti-human CD68 Antibody	abcam	#ab201340
Anti-MLKL (phospho S358)	abcam	#ab187091
APP/Beta Amyloid Polyclonal antibody	proteintech	#25524-1-AP
CD8α	CST	#85336
anti-human CD31 Antibody	abcam	#ab7388
anti-human CD163 Antibody	ABCAM	#ab182422
Purified anti-human HLA-A,B,C Antibody	biolegend	#311402
GSII	Thermo	#L21415
Anti CD44 Antigen v9	Cosmo Bio	#LKG-M002
anti-GAPDH	proteintech	#60004-1-Ig
HRP-conjugated Affinipure Goat Anti-Rabbit IgG(H+L)	proteintech	# SA00001-2
HRP-conjugated Affinipure Goat Anti-Mouse IgG(H+L)	proteintech	#SA00001-1
PE anti-human Folate Receptor β (FR-β) Antibody	biolegend	#391703
FITC anti-mouse/human CD11b Antibody	biolegend	#101206
PE/Cyanine7 anti-human HLA-DR Antibody	biolegend	#307616
PE-conjugated anti-human IFN-γ	biolegend	#506507
PE-conjugated anti-human TNF-α	biolegend	#502909
PE/Cyanine7 anti-human CD366 (Tim-3) Antibody	biolegend	#345014
PE anti-human CD279 (PD-1) Antibody	biolegend	#367404
PE/Cy7-conjugated anti-human CD3	biolegend	#344816
FITC anti-human CD8a Antibody	biolegend	#300906
PE/Cyanine5 anti-human CD206 (MMR) Antibody	biolegend	#321108
Cy3-labeled Goat Anti-Rabbit IgG (H+L)	beyotime	#A0516
Alexa Fluor 488-labeled Goat Anti-Mouse IgG(H+L)	beyotime	#A0428
APC anti-human CD25 Antibody	biolegend	#302610
Chemicals, peptides, and recombinant proteins	source	identifier
Chenodeoxycholic Acid	MCE	#474-25-9
DMSO
DMEM	EallBio, Beijing, China	#C002
RPMI-1640	EallBio, Beijing, China	#A001
FBS	Gibco	#10099141c
penicillin‒streptomycin‒amphotericin B solution	NCM Biotech	#C100C8
Macrophage Medium	stemcell	#10961
m-csf（Macrophage colony-stimulating factor）	stemcell	#78057
Cell Activation Cocktail (with Brefeldin A)	biolegend	#423304
human Fc Receptor Blocking Solution	absin	#abs9476
beta-Mercaptoethanol	Sigma‒Aldrich	#M3148
interleukin-2	PeproTech	#200-02
L-glutamine	Gibco	#25030081
MEM with nonessential amino acids	Gibco	#11140050
ImmunoCult™ Human CD3/CD28 T Cell Activator	stemcell	#10971
EDTA	beyotime	#C0196
RBC lysis buffer	Solarbio	#R1010
Lymphocyte Separation Medium (Human)	Solarbio	#P8610
sodium dodecyl sulfate (SDS) lysis buffer	Beyotime	#P0013G
protease inhibitor cocktail	NCM Biotech	#P001
ECL reagent	NCM Biotech	#10100
PVDF membrane	GE Healthcare Life Sciences	#10600023
BSA	Solarbio	#A8020
Experimental models: Cell lines	source	identifier
GES-1	American Type Culture Collection
AGS	Chinese Academy of Science Cell Bank	SCSP-5262
Caco2	Chinese Academy of Science Cell Bank	SCSP-5027
Biological samples
Human peripheral blood	The first affiliated hospital of soochow university
fresh complete intestinal metaplasia tissue, incomplete intestinal metaplasia tissue, early gastric cancer samples	The first affiliated hospital of soochow university
Critical commercial assays	source	identifier
Human Monocyte Isolation Kit	stemcell	#19359
Fixation/Permeablization Kit	BD Pharmingen	#554714
Human CD8 Positive Selection Kit II	stemcell	#17853
Human PE Positive Selection Kit II	stemcell	#17664
The Alcian Blue PAS (AB/PAS) staining	Solarbio	#G1285
High Iron Diamine－Alcian Blue Stain	Wuhan Jinhong Biotech Development Co., Ltd	#BA4120A
four-label five-color multiple fluorescence staining kit	AiFang biological	#AFIHC025
RNA-Quick Purification Kit	YISHAN	#ES-RN001
HiScript III RT SuperMix Kit	Vazyme	#R323
BCA Protein Assay Kit	Beyotime	#P0009
CFDA-SE (Synonyms: CFSE; 5(6)-Carboxyfluorescein diacetate succinimidyl ester; 5(6)-CFDA N-succinmidyl ester)	MCE	#HY-D0938

## Sheet: PCR primers
MUC2 ForwardPrimer	GAGGGCAGAACCCGAA ACC
MUC2 ReversePrimer	GGCGAAGTTGTAGTCGCAGAG
VIL1 ForwardPrimer	CTGAGCGCCCAAGTCAAAG
VIL1 ReversePrimer	AGCAGTCACCATCGAAGAAGC
KLF4 ForwardPrimer	CAGCTTCACCTATCCGATCCG
KLF4 ReversePrimer	GACTCCCTGCCATAGAGGAGG
MRC1 ForwardPrimer	GGGTTGCTATCACTCTCTATGC
MRC1 ReversePrimer	GGGTTGCTATCACTCTCTATGC
CD163 ForwardPrimer	TTTGTCAACTTGAGTCCCTTCAC
CD163 ReversePrimer	TCCCGCTACACTTGTTTTCAC
CD163L1 ForwardPrimer	GCTGTGGTAACTTGCATCCTG
CD163L1 ReversePrimer	GCAGTAGTGTTCCACCCATCA
LYVE1 ForwardPrimer	GGGTTGGAGATGGATTCGTGG
LYVE1 ReversePrimer	ATAGGCTGCAAACTGTCGGC
