# Supplementary material for: FOLR2+ macrophage depletion from intestinal metaplasia to early gastric cancer: single-cell sequencing insight into gastric cancer progression
Source: J Exp Clin Cancer Res. 2024 Dec 19;43:326. doi: 10.1186/s13046-024-03245-y (PMC11657096; doi:10.1186/s13046-024-03245-y)
Supplement: Supplementary file 5 — Supplementary Material 5 [file 13046_2024_3245_MOESM5_ESM.xlsx]

## Sheet: Notes
Supplementary table3: macrophge signature gene sets and macrophage proportion
The classical markers of macrophage siganatuere gene sets in Figure 2d listed in sheet2.
The proportion of macrophage subsets by sample listed in sheet3
The proportion of macrophage subsets by group listed in sheet4

## Sheet: macrophage siganature gene sets
pro-inflammatory signature	Tissue-resident like	pro-angiogensis	Lipid metabolism	Interferon responsed signature	Immunosuppressive function	Extracellular matrix remodelling	cell proliferation
CCL3	MRC1	VEGFA	ACP5	ISG20	CD274	MMP7	ZWINT
CCL4	CD163	TEK	LPL	IFI44L	CD40	MMP9	E2F1
CCL20	CD163L1	SEMA4D	TREM2	GBP1	CD80	MMP12	FEN1
CCL3L1	LYVE1	CXCL8	CCL18	CASP1	CD86	SPP1	FOXM1
CCL4L2	FOLR2	ANG	CTSB	CASP4	IDO1	SPARC	H2AFZ
CXCL1	HES1	ANGPT1	CTSD	CXCL9	ICOSLG		HMGB2
CXCL2			CTSL	CXCL10	IL10		MCM2
CXCL3			FABP5	CXCL11	TGFB1		MCM3
CXCL5			FABP4	IFIT1			MCM4
CXCL8			ALOX5AP	IFIT2			MCM5
IL1B				IFIT3			MCM6
AREG				IFITM1			MKI67
EREG				IFITM3			MYBL2
HBEGF				ISG15			PCNA
							PLK1
							CCDN1
							AURKA
							BUB1
							TOP2A
							TYMS
							DEK
							CCNB1
							CCNE1
							CENPE
							NUCB2
							CENPF
							CENPK
							STMN1
							HIST1H4C
							NUSAP1
							TUBA1A
							TUBA1B
							UBE2C
							CKS1B
							SMC4
							TUBB
							ASPM
							HIST1H1E
							NUF2
							CENPN
							CENPU
							CENPW
							HIS1H1D
							RRM2
							HMGN2
							PCLAF
							BIRC5
							NUCKS1
							KIF11
							CDK1
							UBE2T
							BUB1B
							KIF15
							KIF22
							KIF2C
							SMC2
							HMGB1
							TMPO
							H1AFV
							HIST1H1B
							HIS1H1C
							HIST1H2AJ
							HMMR

## Sheet: sample macrophage  proportion 
cluster	CIM1	CIM2	CIM3	CIM4	CIM5	IIM1	IIM2	IIM3	IIM4	IIM5	IIM6	EGC1	EGC2	EGC3	EGC4
Macrophages_IL1B	0.166667	0.251397	0.203822	0.101449	0.135135	0.178082	0.365854	0.351515	0.333333	0.186047	0.198198	0.110048	0.336957	0.461538	0.312977
Macrophages_FOLR2	0.416667	0.614525	0.356688	0.782609	0.522523	0.534247	0.609756	0.406061	0.333333	0.44186	0.0720721	0.0382775	0.217391	0.153846	0.248092
Macrophages_CHI3L1	0.166667	0.0391061	0.0191083	0.0144928	0.0810811	0.0136986	0	0.10303	0	0	0.202703	0.358852	0.0652174	0.134615	0.0992366
Macrophages_CXCL3	0.25	0.0949721	0.407643	0.057971	0.252252	0.232877	0.0243902	0.139394	0.212121	0.372093	0.513514	0.492823	0.369565	0.211538	0.332061
Macrophages_IFIT3	0	0	0.0127389	0.0434783	0.00900901	0.0410959	0	0	0.121212	0	0.0135135	0	0.0108696	0.0384615	0.00763359

## Sheet: group macrophage proportion
cluster	CIM	IIM	EGC
Macrophages_IL1B	0.191288	0.258232	0.260163
Macrophages_FOLR2	0.535985	0.306759	0.164228
Macrophages_CHI3L1	0.0416667	0.109185	0.185366
Macrophages_CXCL3	0.219697	0.308492	0.382114
Macrophages_IFIT3	0.0113636	0.017331	0.00813008
