# Supplementary material for: FOLR2+ macrophage depletion from intestinal metaplasia to early gastric cancer: single-cell sequencing insight into gastric cancer progression
Source: J Exp Clin Cancer Res. 2024 Dec 19;43:326. doi: 10.1186/s13046-024-03245-y (PMC11657096; doi:10.1186/s13046-024-03245-y)
Supplement: Supplementary file 6 — Supplementary Material 6 [file 13046_2024_3245_MOESM6_ESM.xlsx]

## Sheet: Notes
Supplementary Table4: DEGs on FOLR2+ macrophage between CIM, IIM and EGC
Differentially expressed genes on FOLR2+macrophage between the EGC and IIM patients, listed on sheet2
Differentially expressed genes on FOLR2+macrophage between the IIM and CIM patients, listed on sheet3

## Sheet: FOLR2+macrophage EGCvsIIM
gene_id	Scores	avg_logFC	p_val	p_val_adj	pct.1	pct.2	EGC	IIM
MTND1P23	10.6825	2.97934	1.22954e-26	1.89485e-22	0.594059	0.039548	1.47495	0.036845
IGHG1	7.75768	2.01555	8.64974e-15	1.66626e-11	0.475248	0.0847458	0.955728	0.120277
IGKC	5.76296	1.95488	8.26507e-09	4.54904e-06	0.742574	0.440678	1.81271	0.854952
IGHG3	7.67939	1.93083	1.59851e-14	2.73718e-11	0.514851	0.0960452	1.09619	0.196619
HLA-DRB5	2.45051	1.61541	0.0142655	0.442285	0.366337	0.288136	0.806343	0.367213
IGHG4	6.17327	1.47892	6.68905e-10	5.15425e-07	0.405941	0.0903955	0.791018	0.178489
RGS2	5.27465	1.41195	1.33013e-07	5.25605e-05	0.584158	0.327684	1.23717	0.516266
EGR1	4.77017	1.29062	1.84066e-06	0.000515754	0.712871	0.502825	1.63221	0.904302
HSPA1B	3.50572	1.23332	0.000455374	0.0565949	0.623762	0.559322	1.58843	1.01898
TPSB2	2.59742	1.15623	0.00939274	0.362786	0.118812	0.039548	0.21888	0.0410359
RPL10P9	5.91884	1.15238	3.24228e-09	1.85062e-06	0.425743	0.124294	0.727243	0.182361
SGK1	4.36964	1.13578	1.24453e-05	0.00277963	0.524752	0.288136	1.04156	0.477107
IGHGP	5.49802	1.12639	3.84087e-08	1.64421e-05	0.178218	0.00564972	0.330707	0.00673251
GADD45B	3.18503	1.08024	0.00144738	0.123236	0.623762	0.632768	1.58905	1.14276
ZFP36	4.44079	1.07962	8.96298e-06	0.00212505	0.742574	0.576271	1.70574	1.04964
CCL3L1	2.24603	1.05471	0.0247023	0.50826	0.574257	0.457627	1.379	0.963573
IGHA2	3.46735	1.01714	0.000525608	0.0627597	0.39604	0.20339	0.688018	0.339077
PID1	5.5159	0.997044	3.47005e-08	1.52791e-05	0.257426	0.039548	0.42364	0.0498701
EGR2	2.47836	0.994245	0.0131989	0.425541	0.178218	0.0847458	0.369374	0.124483
DNAJB1	3.10811	0.993185	0.0018829	0.148048	0.60396	0.502825	1.4115	0.913529
CXCR4	4.31085	0.987889	1.62631e-05	0.00343834	0.336634	0.129944	0.595392	0.193393
NR4A1	2.49861	0.984458	0.0124682	0.413412	0.267327	0.158192	0.525697	0.233274
DUSP1	3.22563	0.947398	0.00125695	0.111327	0.683168	0.59887	1.71621	1.18177
ANTXR1	5.26252	0.930834	1.42092e-07	5.47444e-05	0.306931	0.0734463	0.48719	0.0956836
CXCL12	4.43346	0.926121	9.27332e-06	0.00216532	0.465347	0.225989	0.878672	0.373124
RPS4Y1	6.00068	0.918244	1.96497e-09	1.26176e-06	0.415842	0.107345	0.627086	0.151697
MMP9	3.4121	0.914586	0.00064465	0.0730493	0.435644	0.248588	0.900853	0.45908
VCAM1	4.21194	0.847731	2.53186e-05	0.00513401	0.247525	0.0734463	0.423594	0.0997998
HLA-DQB1	5.58008	0.836307	2.40408e-08	1.14191e-05	0.950495	0.926554	2.88635	2.34244
IGLC3	3.38018	0.830513	0.000724378	0.0780656	0.257426	0.107345	0.472369	0.171006
IGHM	3.23035	0.82963	0.00123638	0.110779	0.227723	0.0903955	0.36648	0.120643
HSPA1A	2.19123	0.80978	0.0284355	0.546447	0.742574	0.706215	1.97988	1.60923
MSR1	4.45193	0.79706	8.51009e-06	0.0020492	0.693069	0.451977	1.31319	0.759651
KLF2	3.47731	0.795038	0.000506464	0.0609933	0.306931	0.141243	0.54307	0.219109
CCL2	2.64688	0.794483	0.00812385	0.332087	0.386139	0.254237	0.886362	0.493956
AC109326.1	2.65916	0.772687	0.00783352	0.325298	0.277228	0.152542	0.483044	0.225671
CD83	2.89728	0.751526	0.00376409	0.229949	0.336634	0.19774	0.615405	0.302696
MDH1	4.40999	0.747143	1.03378e-05	0.00237784	0.544554	0.327684	0.898026	0.452768
PSMB9	2.21844	0.740063	0.0265245	0.534339	0.287129	0.19209	0.455667	0.235329
FOS	2.76185	0.73919	0.00574744	0.281594	0.861386	0.841808	2.70028	2.25663
IER3	2.01209	0.728768	0.0442101	0.629929	0.653465	0.581921	1.49264	1.16519
SERPINA1	3.27983	0.725616	0.00103871	0.0994617	0.514851	0.350282	0.901364	0.525415
HLA-DQB2	3.67701	0.725562	0.000235982	0.0330611	0.366337	0.19209	0.576071	0.246461
HIST1H4C	2.65801	0.723883	0.00786029	0.325298	0.594059	0.491525	1.09109	0.74851
IGLC2	4.10432	0.719061	4.0551e-05	0.00771521	0.485149	0.271186	1.0178	0.487577
TSPAN4	3.0016	0.669319	0.00268561	0.186828	0.534653	0.40113	0.966423	0.613135
BTG1	2.27111	0.661726	0.0231402	0.493241	0.524752	0.480226	1.00786	0.713837
CCL4	2.04958	0.656374	0.0404056	0.624417	0.435644	0.338983	1.1717	0.779041
FABP5	2.71482	0.654018	0.00663115	0.301788	0.217822	0.107345	0.352498	0.13595
SLC1A3	3.86734	0.650732	0.000110028	0.0180388	0.217822	0.0621469	0.33715	0.0899777
IER2	3.652	0.649625	0.000260202	0.0361258	0.871287	0.79661	2.33823	1.85498
ST3GAL5	2.82159	0.649389	0.00477855	0.261109	0.356436	0.220339	0.57275	0.305201
NABP1	3.23044	0.647656	0.00123601	0.110779	0.29703	0.146893	0.449821	0.185717
CD72	2.96816	0.644891	0.0029959	0.202499	0.19802	0.079096	0.308704	0.105198
RHOB	3.07497	0.641854	0.00210524	0.158263	0.49505	0.322034	0.883146	0.528225
GBP4	2.81261	0.639612	0.00491411	0.261965	0.346535	0.20904	0.549816	0.282582
SCIMP	3.46542	0.632271	0.000529411	0.0627597	0.39604	0.214689	0.610794	0.296966
NFKBIA	2.66335	0.628307	0.00773669	0.325199	0.772277	0.689266	1.77005	1.38917
HLA-DQA1	4.96141	0.626192	6.99839e-07	0.000224692	0.980198	0.943503	2.93398	2.45497
GYPC	3.26283	0.611309	0.00110306	0.102405	0.465347	0.288136	0.81065	0.455194
GNB4	2.20655	0.610912	0.0273458	0.543074	0.267327	0.169492	0.417625	0.217412
SNX18	2.77958	0.610102	0.00544297	0.276237	0.277228	0.152542	0.448806	0.206461
SRSF2	2.73608	0.607121	0.00621751	0.293021	0.544554	0.412429	0.891492	0.586453
APOE	2.82962	0.602739	0.00466039	0.260222	0.752475	0.661017	2.15152	1.66364
CSNK2A1	2.54203	0.590297	0.0110212	0.381168	0.188119	0.0903955	0.299175	0.108367
COLEC12	2.51192	0.5833	0.0120077	0.403631	0.247525	0.135593	0.394114	0.184477
MS4A7	3.53027	0.582889	0.000415135	0.0528731	0.90099	0.853107	2.38925	1.97513
DDX3Y	3.9252	0.571254	8.66583e-05	0.0150055	0.19802	0.0508475	0.281486	0.0619264
GRINA	3.15475	0.570146	0.00160635	0.130981	0.663366	0.548023	1.14991	0.81453
CD93	2.83946	0.569748	0.00451907	0.256179	0.50495	0.384181	0.888388	0.57656
SNAP23	2.56225	0.568934	0.0103997	0.378128	0.336634	0.220339	0.51705	0.279494
UBB	4.34819	0.565346	1.37268e-05	0.00302204	0.940594	0.881356	2.54938	2.09196
SLC40A1	4.07042	0.562374	4.69288e-05	0.00859476	0.970297	0.932203	3.08249	2.60573
PIK3CB	2.81824	0.562319	0.00482876	0.261109	0.118812	0.0338983	0.175811	0.0377489
JUN	2.86222	0.560523	0.00420683	0.245574	0.861386	0.903955	2.9017	2.60493
PDE4B	2.39576	0.553392	0.0165861	0.459727	0.227723	0.124294	0.353749	0.162149
BUD31	2.1814	0.553303	0.0291538	0.546447	0.316832	0.20904	0.471279	0.266638
DDIT3	2.17496	0.544373	0.0296331	0.546447	0.227723	0.135593	0.364265	0.17373
HPSE	2.14273	0.54419	0.0321349	0.563116	0.158416	0.079096	0.250525	0.097703
CTSH	2.49016	0.541267	0.0127686	0.4169	0.60396	0.548023	1.1709	0.887899
SLC25A11	2.66352	0.540898	0.00773287	0.325199	0.29703	0.175141	0.435832	0.21628
PLXNA1	3.09031	0.540565	0.0019995	0.154071	0.128713	0.0338983	0.209612	0.0413428
ARL4C	2.13776	0.54054	0.0325361	0.56593	0.534653	0.440678	0.987269	0.710989
ZNF267	2.14699	0.540296	0.0317942	0.559977	0.168317	0.0903955	0.259294	0.100442
LIMD2	2.91618	0.540252	0.00354344	0.228485	0.247525	0.124294	0.369912	0.146964
SNX6	2.42269	0.538272	0.0154062	0.44561	0.594059	0.531073	1.10584	0.826932
LCN2	3.31461	0.534487	0.000917694	0.091835	0.128713	0.0282486	0.205191	0.0357953
IFNGR1	2.43064	0.534444	0.0150723	0.442285	0.554455	0.446328	0.950831	0.667261
CD69	3.09604	0.527808	0.00196125	0.15265	0.108911	0.0225989	0.176996	0.0282428
MS4A4A	3.17735	0.524843	0.00148626	0.125163	0.871287	0.762712	2.06181	1.62966
CD28	4.07247	0.516279	4.65168e-05	0.00859476	0.108911	0.00564972	0.16522	0.00735211
WIPF2	2.27397	0.516089	0.022968	0.490929	0.138614	0.0621469	0.213935	0.0700883
TCF4	2.18037	0.51311	0.0292302	0.546447	0.435644	0.350282	0.742469	0.495235
DNAJC10	3.01241	0.50429	0.00259183	0.184067	0.306931	0.163842	0.445343	0.208823
HLA-F	2.3195	0.502404	0.0203682	0.478634	0.336634	0.225989	0.559355	0.323717
LDHB	1.99353	0.502377	0.0462034	0.629929	0.39604	0.305085	0.628609	0.410971
H1F0	2.8205	0.490595	0.00479482	0.261109	0.534653	0.378531	0.899539	0.588048
ITM2B	4.83092	0.488455	1.35906e-06	0.000410676	1	0.99435	3.4435	3.09193
SRGN	3.06971	0.488387	0.00214268	0.159521	0.80198	0.79096	1.8423	1.53873
ADAP2	3.16216	0.487776	0.00156601	0.129752	0.683168	0.559322	1.20229	0.86493
GPX4	2.46171	0.470282	0.0138275	0.435778	0.633663	0.59322	1.13535	0.885722
EIF4A2	2.63539	0.468721	0.00840406	0.339684	0.663366	0.553672	1.14576	0.854291
BMF	3.25115	0.46693	0.00114939	0.106067	0.158416	0.0451977	0.231798	0.0622431
HIF1A	2.55525	0.466608	0.0106113	0.378128	0.386139	0.254237	0.603719	0.359744
JUNB	3.00269	0.463553	0.00267602	0.186828	0.871287	0.898305	2.40145	2.09363
PSMC3	2.18078	0.462739	0.0291998	0.546447	0.306931	0.20904	0.43757	0.247504
HBEGF	2.02085	0.458668	0.043295	0.624417	0.217822	0.129944	0.355718	0.18749
HCST	2.09707	0.457239	0.0359872	0.597884	0.574257	0.508475	1.07378	0.818875
HLA-DPA1	4.3113	0.455292	1.623e-05	0.00343834	1	0.99435	4.01588	3.74087
PAPD4	2.75459	0.454496	0.00587657	0.283582	0.227723	0.107345	0.324768	0.140066
RPS27	2.8961	0.45117	0.00377835	0.229949	0.950495	0.949153	3.17719	2.918
LATS2	2.11871	0.447779	0.0341147	0.577041	0.108911	0.0451977	0.176144	0.0468674
MT-RNR1	4.49743	0.447697	6.87801e-06	0.00170963	1	1	4.7519	4.41907
HSPA8	3.17562	0.447128	0.00149516	0.125228	0.841584	0.80226	1.91144	1.595
RPL13	3.36274	0.446129	0.000771718	0.081364	0.930693	0.920904	2.44399	2.13472
MEPCE	2.00538	0.443108	0.0449229	0.629929	0.158416	0.0847458	0.25673	0.114429
BTBD1	1.96923	0.441524	0.0489264	0.629929	0.168317	0.0960452	0.248051	0.106098
C6orf48	2.59132	0.438539	0.00956088	0.367438	0.287129	0.163842	0.407729	0.209754
MT-RNR2	4.59205	0.437156	4.38921e-06	0.00114648	1	1	5.40996	5.09358
B2M	5.55839	0.436769	2.72283e-08	1.23416e-05	1	1	5.1116	4.79196
GPX3	2.26114	0.436111	0.0237504	0.497306	0.306931	0.19774	0.488947	0.285864
SIAH2	1.98858	0.429322	0.0467472	0.629929	0.128713	0.0621469	0.196289	0.0762489
TDRKH	3.39941	0.427495	0.000675306	0.0739117	0.108911	0.0169492	0.150469	0.0172361
NUCKS1	1.98445	0.424451	0.0472058	0.629929	0.60396	0.542373	1.01853	0.804849
PHB2	2.35489	0.419775	0.018528	0.478634	0.227723	0.129944	0.325981	0.154466
GRIPAP1	2.07138	0.419368	0.0383238	0.619536	0.128713	0.0621469	0.194992	0.0650275
HLA-DRB1	4.57498	0.416763	4.76254e-06	0.00122326	1	1	4.61746	4.2689
PDIA6	2.13019	0.414616	0.0331557	0.571136	0.663366	0.627119	1.24484	1.0195
ZFP36L1	2.56498	0.413905	0.0103182	0.37775	0.881188	0.892655	2.15317	1.92624
ABCD4	2.12432	0.413111	0.0336433	0.573457	0.188119	0.101695	0.272968	0.128952
MED28	2.69281	0.409753	0.00708518	0.313763	0.148515	0.0564972	0.211405	0.0589622
IRF7	2.40932	0.407254	0.0159822	0.453594	0.178218	0.0847458	0.265184	0.110912
CD14	2.74159	0.405794	0.00611422	0.289927	0.970297	0.983051	3.16011	2.92312
PRELID1	2.42913	0.403198	0.0151349	0.442285	0.475248	0.350282	0.728781	0.496314
CADM1	4.06807	0.403174	4.74048e-05	0.00859476	0.108911	0.00564972	0.149174	0.00743057
IGSF21	1.97796	0.403092	0.0479333	0.629929	0.19802	0.118644	0.298459	0.15229
CITED2	2.3792	0.40301	0.0173501	0.471961	0.60396	0.519774	1.13795	0.856685
TBC1D4	2.85719	0.400678	0.00427405	0.247622	0.108911	0.0282486	0.166091	0.0331662
ZEB2	1.99839	0.397892	0.0456747	0.629929	0.554455	0.474576	0.975087	0.747058
API5	2.8327	0.396156	0.00461573	0.259609	0.19802	0.0847458	0.29275	0.113458
CEBPD	2.50673	0.395781	0.0121854	0.407351	0.752475	0.711864	1.61767	1.33229
BPIFB1	2.38573	0.395659	0.0170452	0.467716	0.168317	0.079096	0.255566	0.102145
NR4A2	2.21348	0.393782	0.0268645	0.536976	0.227723	0.129944	0.418666	0.222433
HLA-DPB1	4.80765	0.393128	1.52715e-06	0.000444054	0.990099	1	3.89455	3.66251
PRKCB	2.05431	0.390488	0.0399459	0.624417	0.138614	0.0677966	0.202548	0.0794626
EGFL7	2.05489	0.383681	0.03989	0.624417	0.108911	0.0451977	0.184205	0.0676901
TMC8	2.82982	0.383128	0.00465746	0.260222	0.138614	0.0451977	0.185684	0.0508592
C1GALT1	2.43047	0.382592	0.0150793	0.442285	0.148515	0.0621469	0.202509	0.0726868
NEMF	2.30543	0.381555	0.0211426	0.478634	0.306931	0.19209	0.456346	0.264633
BASP1	2.10723	0.381339	0.0350976	0.587285	0.148515	0.0734463	0.211593	0.0851563
ZC3H6	2.17846	0.380801	0.0293718	0.546447	0.118812	0.0508475	0.169511	0.0503638
HLA-A	2.40496	0.379189	0.0161743	0.454859	0.881188	0.853107	2.14672	1.89165
HS2ST1	2.56781	0.378966	0.0102342	0.37775	0.108911	0.0338983	0.161578	0.0392234
HLA-B	2.47867	0.377198	0.0131874	0.425541	0.990099	0.983051	3.13233	2.89998
MTHFD1	2.47039	0.371708	0.0134966	0.431881	0.148515	0.0621469	0.200172	0.0691868
CSF2RB	2.25101	0.37068	0.0243851	0.504261	0.217822	0.124294	0.29841	0.146466
RHOU	2.55661	0.369932	0.0105698	0.378128	0.108911	0.0338983	0.15148	0.0351428
TTC19	2.5655	0.368957	0.0103026	0.37775	0.118812	0.039548	0.168997	0.0464549
CLDN4	3.61502	0.367381	0.000300328	0.0413247	0.118812	0.0169492	0.158901	0.0220379
FBXL5	2.19194	0.364458	0.0283836	0.546447	0.237624	0.141243	0.338327	0.182714
H3F3B	2.75221	0.364134	0.00591951	0.283582	0.90099	0.875706	2.21891	1.94924
C10orf128	2.82719	0.361295	0.00469589	0.261037	0.237624	0.112994	0.332566	0.153024
EDEM1	2.16492	0.358194	0.0303939	0.546447	0.118812	0.0508475	0.184768	0.0606339
VMP1	2.07779	0.357237	0.0377284	0.615668	0.336634	0.242938	0.509225	0.326581
AL450405.1	2.12958	0.356338	0.033206	0.571136	0.306931	0.186441	0.490121	0.307613
GPRIN3	2.12535	0.355433	0.0335576	0.573343	0.29703	0.186441	0.425098	0.255085
VAMP7	3.06194	0.355267	0.00219908	0.161381	0.128713	0.0338983	0.173049	0.0394698
FAM20A	2.08809	0.353953	0.0367901	0.60834	0.138614	0.0677966	0.199146	0.0764106
TMEM123	2.26556	0.349722	0.0234782	0.495047	0.594059	0.508475	0.961348	0.738753
ZNHIT6	1.96311	0.34549	0.0496334	0.629929	0.128713	0.0621469	0.181664	0.0712078
NCBP1	2.09921	0.324168	0.0357982	0.595774	0.108911	0.0451977	0.152121	0.0477564
CD38	2.11614	0.32404	0.0343329	0.579522	0.148515	0.0734463	0.207685	0.0862358
SNN	2.17538	0.323113	0.0296017	0.546447	0.207921	0.112994	0.272525	0.138172
TRNT1	2.76496	0.319745	0.00569291	0.281594	0.108911	0.0282486	0.141146	0.0342655
VIRMA	2.01746	0.309724	0.0436477	0.625526	0.138614	0.0677966	0.196149	0.0820215
ARHGAP4	2.25731	0.306815	0.0239888	0.500259	0.435644	0.322034	0.67209	0.459842
RHOBTB3	2.76138	0.304567	0.00575577	0.281594	0.128713	0.039548	0.174483	0.0548788
RPL37A	2.08518	0.304107	0.0370529	0.610542	0.841584	0.853107	1.83471	1.67881
TMEM268	2.36757	0.30131	0.0179053	0.476266	0.128713	0.0508475	0.175159	0.0614109
RPL21	2.95736	0.296539	0.00310289	0.207907	0.950495	0.892655	2.57523	2.25018
HLA-DMB	2.4065	0.295306	0.0161062	0.454018	0.90099	0.887006	2.15669	1.96429
RPS2	3.16384	0.29359	0.00155703	0.129704	0.940594	0.937853	2.56304	2.32389
RPL5	2.1322	0.285533	0.0329906	0.569976	0.930693	0.949153	2.63495	2.48628
CD74	3.44888	0.283622	0.000562913	0.0657201	1	1	5.94912	5.76307
FCGR2A	2.16925	0.275225	0.0300638	0.546447	0.891089	0.858757	2.04804	1.82631
UBXN11	2.17707	0.273643	0.0294754	0.546447	0.138614	0.0621469	0.190111	0.0815547
RPS29	2.18795	0.267975	0.0286731	0.546447	0.910891	0.903955	2.28202	2.09056
HLA-C	2.40677	0.267677	0.0160944	0.454018	0.960396	0.932203	2.41347	2.18505
RPL31	2.85736	0.267397	0.00427181	0.247622	0.950495	0.943503	2.54637	2.36316
FCGR3A	2.5585	0.262632	0.0105123	0.378128	0.792079	0.627119	1.75928	1.37823
KAT6B	2.0769	0.26174	0.0378108	0.615964	0.118812	0.0508475	0.160905	0.0663675
KPNA6	-2.92399	-0.25062	0.0034558	0.225667	0.029703	0.141243	0.0440995	0.163389
HNRNPH3	-2.00918	-0.250825	0.0445175	0.629929	0.128713	0.231638	0.189336	0.319427
SMIM25	-2.30304	-0.251005	0.0212769	0.478634	0.039604	0.124294	0.0504193	0.148563
SEC31A	-2.49844	-0.251142	0.012474	0.413412	0.19802	0.355932	0.301214	0.487194
CALU	-2.29613	-0.252294	0.0216686	0.480908	0.168317	0.299435	0.234723	0.391605
GABARAPL1	-2.2177	-0.252925	0.0265753	0.534662	0.049505	0.135593	0.068551	0.169822
ATP5F1E	-2.20741	-0.253807	0.0272855	0.542576	0.831683	0.870056	1.80813	2.01368
CHP1	-2.37457	-0.253916	0.0175694	0.475021	0.049505	0.141243	0.053185	0.15709
CLNS1A	-2.82267	-0.254298	0.00476252	0.261109	0.0891089	0.231638	0.127211	0.282768
PRKCA	-2.57716	-0.254726	0.00996152	0.373531	0.029703	0.124294	0.0482665	0.157994
SNX27	-3.01767	-0.254787	0.00254729	0.183441	0.049505	0.180791	0.0757573	0.216171
NDUFA4	-2.0542	-0.254981	0.0399559	0.624417	0.564356	0.717514	1.07058	1.34097
ZNF207	-2.3315	-0.255428	0.019727	0.478634	0.148515	0.276836	0.222996	0.379947
HSPA7	-2.4559	-0.255765	0.0140532	0.441988	0.0594059	0.163842	0.086619	0.203698
AHR	-2.84106	-0.256463	0.00449638	0.256179	0.306931	0.508475	0.50688	0.775811
G6PD	-1.96916	-0.256991	0.0489348	0.629929	0.039604	0.107345	0.0477814	0.137438
PEPD	-2.02946	-0.25716	0.0424116	0.624417	0.237624	0.367232	0.33653	0.498178
TRIM22	-2.02491	-0.257491	0.0428768	0.624417	0.128713	0.231638	0.169369	0.295689
CBX4	-2.71715	-0.259063	0.00658458	0.301113	0.019802	0.112994	0.0329745	0.136155
FTL	-4.31052	-0.259375	1.6287e-05	0.00343834	1	1	4.67324	4.90408
PRKACA	-2.21468	-0.25947	0.0267821	0.536721	0.0990099	0.20339	0.12376	0.247096
MIA3	-1.97077	-0.260592	0.0487505	0.629929	0.217822	0.338983	0.309859	0.467392
ERH	-2.69174	-0.260792	0.00710802	0.313873	0.19802	0.361582	0.285825	0.483905
CPNE1	-2.00531	-0.26088	0.0449294	0.629929	0.0792079	0.169492	0.109259	0.216435
ARHGAP26	-2.07855	-0.26155	0.0376584	0.615434	0.108911	0.20904	0.13819	0.256621
OGT	-2.76608	-0.262342	0.00567338	0.281594	0.039604	0.152542	0.0640088	0.189867
C11orf24	-2.39448	-0.262612	0.0166437	0.460496	0.029703	0.112994	0.0401474	0.144256
SDF2	-2.46397	-0.262887	0.0137406	0.435054	0.0594059	0.163842	0.0834549	0.205287
NDUFB3	-2.2855	-0.262917	0.0222837	0.485048	0.19802	0.333333	0.28373	0.457011
ZYX	-2.32892	-0.26377	0.0198631	0.478634	0.346535	0.525424	0.528071	0.748021
PPP4R2	-2.02525	-0.264205	0.0428422	0.624417	0.0594059	0.141243	0.0878344	0.190865
PLBD1	-2.08349	-0.264607	0.0372066	0.611944	0.207921	0.333333	0.308975	0.475494
CCNYL1	-2.36881	-0.264632	0.0178454	0.476266	0.049505	0.141243	0.0623164	0.173548
DUS1L	-2.48215	-0.266346	0.0130593	0.423699	0.029703	0.118644	0.043045	0.147838
RBMS2	-2.32118	-0.268233	0.0202772	0.478634	0.029703	0.107345	0.0354603	0.134876
CCDC152	-2.34125	-0.268342	0.0192192	0.478634	0.128713	0.254237	0.174913	0.316121
PDCD10	-2.70221	-0.26927	0.00688793	0.306792	0.118812	0.265537	0.164088	0.320067
RNF19B	-2.20308	-0.269812	0.027589	0.546447	0.049505	0.135593	0.0718041	0.174951
VKORC1	-2.67559	-0.270169	0.0074597	0.325199	0.158416	0.305085	0.219545	0.399668
BRD7	-2.46709	-0.27021	0.0136217	0.433727	0.0990099	0.225989	0.150423	0.290126
RBM8A	-2.28779	-0.271679	0.0221499	0.484806	0.267327	0.446328	0.423264	0.6195
NDUFV1	-2.06442	-0.272422	0.0389778	0.623463	0.108911	0.20904	0.154859	0.282962
DPY30	-2.20068	-0.27328	0.0277584	0.546447	0.118812	0.231638	0.17644	0.31879
PPP2R5C	-2.02909	-0.274474	0.0424489	0.624417	0.108911	0.20904	0.15597	0.279368
SMU1	-2.14101	-0.27482	0.0322735	0.563908	0.0693069	0.158192	0.0873433	0.204331
RANBP2	-2.35888	-0.275135	0.0183303	0.478634	0.108911	0.231638	0.159884	0.29541
RCBTB2	-2.16275	-0.275407	0.0305605	0.547001	0.108911	0.214689	0.140121	0.265686
EHD1	-2.06565	-0.275439	0.0388615	0.623463	0.049505	0.129944	0.0782214	0.174173
YWHAG	-2.16826	-0.275975	0.0301391	0.546447	0.108911	0.220339	0.169874	0.299094
RAC1P2	-2.28804	-0.276293	0.022135	0.484806	0.029703	0.107345	0.0352797	0.132413
ZFAND3	-2.23817	-0.276301	0.0252102	0.512551	0.049505	0.135593	0.0648815	0.17277
TRIM8	-2.18684	-0.27732	0.0287543	0.546447	0.0990099	0.20904	0.132116	0.253241
NDRG1	-2.51399	-0.277714	0.0119374	0.403436	0.029703	0.118644	0.0358686	0.138145
DDX46	-2.1749	-0.277825	0.0296375	0.546447	0.188119	0.310734	0.267148	0.429936
HUWE1	-2.58835	-0.27819	0.00964372	0.368349	0.0693069	0.186441	0.0918672	0.221482
FGD3	-2.75189	-0.278436	0.0059252	0.283582	0.039604	0.152542	0.0680236	0.192628
STX3	-2.72378	-0.278693	0.00645391	0.298682	0.019802	0.112994	0.0285248	0.138305
MT-CYB	-3.03939	-0.278947	0.00237058	0.172897	1	1	4.60956	4.79458
TAX1BP3	-2.633	-0.279088	0.00846355	0.339684	0.049505	0.158192	0.0712877	0.201914
CLDN18	-2.57267	-0.279241	0.0100917	0.374755	0.019802	0.101695	0.0183673	0.12254
ATP5MPL	-2.81508	-0.279287	0.00487658	0.261965	0.435644	0.632768	0.735505	1.04106
IGHA1	2.33561	-0.280631	0.0195117	0.478634	0.653465	0.548023	1.38699	1.11096
ZHX1	-2.13693	-0.280765	0.0326036	0.566465	0.049505	0.129944	0.0615276	0.16439
CNOT7	-2.63023	-0.280777	0.00853262	0.340664	0.049505	0.158192	0.0650194	0.18824
NARS	-2.17593	-0.280882	0.0295606	0.546447	0.287129	0.435028	0.418216	0.608702
MOB1A	-2.01321	-0.281181	0.0440929	0.629181	0.376238	0.519774	0.581966	0.792288
ATF4	-2.09377	-0.281304	0.0362807	0.601207	0.158416	0.282486	0.237061	0.38471
BRD4	-2.31468	-0.282254	0.0206306	0.478634	0.217822	0.361582	0.308949	0.488656
2024-03-01	-2.10775	-0.283126	0.0350525	0.587285	0.356436	0.497175	0.529075	0.732786
TOMM20	-2.36305	-0.283988	0.0181253	0.477667	0.148515	0.276836	0.209551	0.367505
AES	-2.49329	-0.284527	0.0126564	0.416538	0.227723	0.40113	0.347737	0.55084
PET100	-2.07372	-0.28463	0.0381052	0.617496	0.0693069	0.158192	0.0963097	0.202414
SOD1	-2.91315	-0.285321	0.00357797	0.228795	0.366337	0.559322	0.570701	0.852
ADAMTSL4	-2.27953	-0.286289	0.0226356	0.48517	0.049505	0.141243	0.0711857	0.176087
MFSD5	-2.07918	-0.286526	0.0376012	0.61515	0.0594059	0.141243	0.0789675	0.191792
LMO2	-1.96307	-0.286996	0.0496381	0.629929	0.217822	0.338983	0.302071	0.454954
SRPK2	-2.05592	-0.287211	0.0397902	0.624417	0.0891089	0.180791	0.110252	0.225814
STAT3	-2.6085	-0.287214	0.0090939	0.355701	0.148515	0.299435	0.210787	0.380944
CNOT3	-2.63209	-0.287284	0.00848603	0.339684	0.019802	0.107345	0.0261723	0.132961
MAZ	-2.0358	-0.287451	0.0417703	0.624417	0.0891089	0.180791	0.114326	0.228482
SKAP2	-2.49198	-0.288005	0.0127035	0.416538	0.267327	0.446328	0.394421	0.604293
IGF2R	-2.30562	-0.288929	0.0211316	0.478634	0.0990099	0.20904	0.138979	0.279519
ENSA	-2.25079	-0.289479	0.0243986	0.504261	0.207921	0.344633	0.306199	0.481125
ACLY	-2.17617	-0.289817	0.0295423	0.546447	0.0693069	0.163842	0.0918371	0.203608
FAM89B	-2.03479	-0.291034	0.0418716	0.624417	0.108911	0.20339	0.131824	0.25636
GLB1	-2.56764	-0.292002	0.0102393	0.37775	0.227723	0.40678	0.33345	0.538544
WAC-AS1	-2.34603	-0.292025	0.0189748	0.478634	0.039604	0.124294	0.0450578	0.152625
S100B	-2.00311	-0.292159	0.0451657	0.629929	0.0891089	0.180791	0.136084	0.258394
PPM1M	-2.03737	-0.292588	0.0416128	0.624417	0.0693069	0.152542	0.0864656	0.198646
MED29	-2.79364	-0.29365	0.00521179	0.27268	0.0594059	0.186441	0.0899341	0.23314
FAM53B	-2.34106	-0.294014	0.019229	0.478634	0.029703	0.107345	0.0325903	0.141427
ANXA5	-2.44855	-0.294026	0.0143431	0.442285	0.643564	0.824859	1.21029	1.5349
HNRNPD	-2.38244	-0.294287	0.0171984	0.470756	0.455446	0.638418	0.72245	0.983718
CNOT8	-2.00281	-0.294799	0.0451976	0.629929	0.0990099	0.186441	0.11933	0.24143
ITGB1	-2.51151	-0.294978	0.0120217	0.403631	0.267327	0.446328	0.38405	0.593028
C22orf39	-2.03625	-0.295082	0.0417249	0.624417	0.049505	0.124294	0.0602011	0.164619
ACE	-1.99399	-0.295473	0.0461532	0.629929	0.049505	0.124294	0.066335	0.165997
FEZ2	-2.2101	-0.295744	0.027098	0.540241	0.316832	0.446328	0.44903	0.651034
UBA1	-2.1603	-0.295853	0.0307493	0.548659	0.158416	0.282486	0.242585	0.398006
PLD3	-2.402	-0.295891	0.0163057	0.456724	0.861386	0.903955	1.93695	2.18974
CAPN8	-3.07103	-0.296282	0.00213324	0.159521	0.019802	0.129944	0.0219107	0.139522
FTH1	-3.3721	-0.296688	0.000745966	0.0792833	1	0.99435	3.9276	4.12299
IGBP1	-2.30304	-0.296707	0.0212769	0.478634	0.039604	0.124294	0.0566745	0.16811
TLR8	-2.73127	-0.296723	0.00630906	0.295176	0.0594059	0.175141	0.0761879	0.216042
PREB	-2.39823	-0.29838	0.0164746	0.458286	0.039604	0.124294	0.0362531	0.146501
EIF2S2	-2.03212	-0.299345	0.0421415	0.624417	0.415842	0.548023	0.615864	0.825535
MAPK1	-2.13959	-0.29968	0.0323876	0.56526	0.128713	0.237288	0.177904	0.318881
GRB2	-2.38584	-0.300025	0.0170404	0.467716	0.405941	0.587571	0.667611	0.932739
LUZP1	-2.24386	-0.300042	0.0248416	0.509767	0.0990099	0.20904	0.152772	0.291478
PPP1R9B	-1.96696	-0.301596	0.0491881	0.629929	0.148515	0.254237	0.207652	0.345182
MT-CO3	-3.89715	-0.301968	9.73308e-05	0.0166483	1	1	4.81803	5.00512
GNAS	-2.72922	-0.301996	0.00634843	0.295576	0.742574	0.875706	1.52049	1.87316
R3HDM1	-2.36605	-0.302076	0.017979	0.476266	0.0693069	0.169492	0.0896949	0.218062
ZC3H7B	-2.61855	-0.303732	0.00883036	0.348341	0.019802	0.107345	0.027527	0.137888
SLC8B1	-2.89415	-0.304	0.00380191	0.229949	0.039604	0.158192	0.0594158	0.19166
TNRC6A	-2.89669	-0.304414	0.00377122	0.229949	0.049505	0.175141	0.0843707	0.234604
PEBP1	-2.10728	-0.305314	0.0350929	0.587285	0.386139	0.531073	0.599806	0.821591
NBL1	-2.25062	-0.305429	0.0244098	0.504261	0.0693069	0.163842	0.0881315	0.212548
MYH9	-2.02583	-0.305444	0.0427818	0.624417	0.287129	0.418079	0.425174	0.609632
TMEM219	-2.20148	-0.305571	0.0277018	0.546447	0.277228	0.412429	0.413028	0.616065
LSM2	-3.13489	-0.305878	0.00171917	0.138713	0.029703	0.152542	0.0530314	0.20804
SORL1	-2.56568	-0.306011	0.0102974	0.37775	0.0594059	0.169492	0.0856689	0.218495
MRPL50	-2.29136	-0.306353	0.0219428	0.483595	0.029703	0.107345	0.0363701	0.132067
DSTN	-2.16	-0.306515	0.0307729	0.548659	0.237624	0.389831	0.342982	0.520318
CIR1	-2.41081	-0.306616	0.0159172	0.453418	0.168317	0.310734	0.225741	0.392803
HIST1H1E	-2.40124	-0.306681	0.0163397	0.456724	0.0594059	0.158192	0.0714314	0.19121
BAG6	-2.54172	-0.307046	0.0110308	0.381168	0.138614	0.288136	0.217066	0.392309
BORCS7	-2.13832	-0.307438	0.0324912	0.56593	0.0693069	0.158192	0.0874872	0.204073
ABHD2	-2.42056	-0.30747	0.0154965	0.447223	0.118812	0.242938	0.168637	0.324684
OSCAR	-2.26433	-0.307542	0.0235539	0.49575	0.0792079	0.180791	0.108613	0.237946
MYO1G	-2.35677	-0.307607	0.0184345	0.478634	0.039604	0.124294	0.0485107	0.162917
BRI3	-2.49073	-0.307929	0.0127481	0.4169	0.70297	0.79096	1.30235	1.57535
ZZEF1	-2.2157	-0.308296	0.0267121	0.536448	0.029703	0.101695	0.0291679	0.13019
SLC25A3	-2.47421	-0.308578	0.013353	0.428716	0.366337	0.531073	0.557232	0.806866
ALOX5	-2.43213	-0.308717	0.0150104	0.442285	0.257426	0.412429	0.389833	0.604961
FAM3C	-2.41183	-0.309025	0.0158726	0.452985	0.0693069	0.175141	0.091909	0.220116
MEF2A	-1.97796	-0.310263	0.0479337	0.629929	0.29703	0.429379	0.457046	0.643835
GOLM1	-2.5432	-0.31149	0.0109844	0.381168	0.0891089	0.214689	0.126733	0.271873
NEK6	-2.05792	-0.312278	0.0395979	0.624417	0.118812	0.220339	0.144101	0.272777
SLAMF7	-2.0183	-0.312536	0.0435597	0.625526	0.0792079	0.169492	0.135967	0.254155
CTCF	-2.61826	-0.313628	0.00883792	0.348341	0.039604	0.141243	0.0606059	0.189649
BOLA3	-2.06946	-0.314076	0.0385028	0.620272	0.049505	0.124294	0.0572737	0.166027
FMN1	-2.1916	-0.314504	0.0284082	0.546447	0.0594059	0.146893	0.0800613	0.196876
FKBP4	-2.34865	-0.31487	0.0188416	0.478634	0.049505	0.141243	0.0709198	0.195295
PTAFR	-2.10394	-0.316886	0.035384	0.591435	0.386139	0.531073	0.608888	0.834229
NACA	-2.46378	-0.31727	0.013748	0.435054	0.534653	0.700565	0.910422	1.20565
THAP12	-2.19895	-0.31738	0.0278815	0.546447	0.039604	0.118644	0.0543955	0.160842
TTC37	-2.25063	-0.318049	0.0244088	0.504261	0.0990099	0.20339	0.123885	0.259268
WDR11	-2.52905	-0.319173	0.0114372	0.390817	0.0693069	0.180791	0.0865075	0.221323
PPP1R35	-2.53458	-0.319226	0.0112581	0.385553	0.019802	0.101695	0.0259592	0.132576
FAM129B	-2.45437	-0.3195	0.014113	0.442064	0.039604	0.129944	0.0458838	0.163988
GSTP1	-2.28556	-0.320318	0.0222801	0.485048	0.633663	0.762712	1.20258	1.49123
FCER1G	-3.31	-0.320531	0.000932971	0.0927614	0.871287	0.954802	2.28584	2.67075
TMX4	-2.70237	-0.323298	0.00688475	0.306792	0.0594059	0.175141	0.080788	0.222748
RPS3AP26	-2.7536	-0.323602	0.00589429	0.283582	0.019802	0.112994	0.0249125	0.142839
SF3B4	-2.06002	-0.323917	0.0393968	0.624414	0.138614	0.254237	0.185885	0.310875
ZYG11B	-2.24109	-0.324235	0.0250202	0.511387	0.049505	0.135593	0.0640826	0.177476
TMEM147	-2.48543	-0.324358	0.0129395	0.420696	0.178218	0.327684	0.259811	0.442525
IFI27	-1.98299	-0.32436	0.0473687	0.629929	0.0891089	0.180791	0.121516	0.234413
BAP1	-2.1683	-0.325038	0.0301356	0.546447	0.029703	0.101695	0.0424438	0.141355
TALDO1	-2.20037	-0.325471	0.0277806	0.546447	0.316832	0.474576	0.477729	0.687366
IER3IP1	-2.18041	-0.3258	0.0292274	0.546447	0.0594059	0.146893	0.0754076	0.187631
S100A11	-2.54853	-0.326381	0.0108178	0.378893	0.772277	0.887006	1.81535	2.16989
PIAS2	-2.62405	-0.326733	0.00868915	0.346017	0.029703	0.124294	0.0473789	0.175319
CD300C	-3.01407	-0.326872	0.0025777	0.183911	0.039604	0.163842	0.0607889	0.205592
SUN2	-2.72712	-0.327538	0.00638891	0.296565	0.0792079	0.20904	0.102714	0.24952
LILRB5	-2.93329	-0.327576	0.00335387	0.219943	0.524752	0.723164	1.00591	1.38801
RAB3IL1	-2.37287	-0.328405	0.0176505	0.475113	0.0693069	0.175141	0.106122	0.240085
PTEN	-2.41383	-0.328629	0.0157858	0.451345	0.168317	0.310734	0.234392	0.407371
CA2	-2.89611	-0.329151	0.00377822	0.229949	0.118812	0.282486	0.164956	0.342638
SLC39A7	-2.15924	-0.329736	0.0308312	0.548659	0.108911	0.214689	0.148758	0.284317
ACADVL	-3.26936	-0.330582	0.0010779	0.101912	0.227723	0.440678	0.335039	0.595756
SLC31A2	-2.95594	-0.331001	0.00311719	0.207961	0.0990099	0.248588	0.143229	0.324362
COX17	-2.12685	-0.331538	0.0334324	0.57224	0.217822	0.355932	0.296762	0.465058
OPN3	-2.90147	-0.332883	0.00371419	0.229949	0.0693069	0.19774	0.0883276	0.248968
AOC1	-2.86645	-0.333076	0.00415099	0.243235	0.029703	0.135593	0.0351467	0.162153
HAGH	-2.47937	-0.333435	0.0131615	0.425541	0.0693069	0.175141	0.0812647	0.214661
S100A13	-2.86768	-0.333968	0.00413488	0.243216	0.049505	0.169492	0.0626881	0.205377
LRP5	-3.59014	-0.333985	0.000330497	0.044678	0	0.118644	0	0.133184
ARSD	-2.57631	-0.334206	0.00998603	0.373531	0.0594059	0.169492	0.0777681	0.214251
PICALM	-2.11973	-0.334649	0.0340289	0.577041	0.346535	0.508475	0.536564	0.749497
BX284668.5	-2.53994	-0.33642	0.011087	0.382241	0.0990099	0.220339	0.128535	0.284734
RPL28	-2.76179	-0.336472	0.00574859	0.281594	0.673267	0.853107	1.26928	1.63789
CLEC11A	-2.1437	-0.336595	0.0320571	0.563116	0.0693069	0.158192	0.10413	0.234374
TMEM70	-2.11181	-0.336868	0.0347023	0.584478	0.0792079	0.169492	0.107067	0.236211
AC109826.1	-2.77132	-0.337383	0.00558297	0.280076	0.029703	0.129944	0.0344513	0.163425
GMFG	-2.08698	-0.337693	0.0368895	0.609329	0.475248	0.570621	0.704803	0.921968
ARPC4	-2.34055	-0.338468	0.0192554	0.478634	0.336634	0.480226	0.492003	0.71765
SAFB2	-1.98097	-0.338546	0.0475946	0.629929	0.0891089	0.175141	0.125061	0.253354
STK38	-1.99009	-0.338633	0.0465812	0.629929	0.0594059	0.135593	0.0776966	0.189146
EVI2B	-1.96998	-0.33909	0.0488406	0.629929	0.39604	0.525424	0.596184	0.808532
RAB11FIP1	-2.26391	-0.340243	0.0235796	0.49575	0.0693069	0.163842	0.0848108	0.212268
PTBP3	-2.18158	-0.34077	0.0291407	0.546447	0.148515	0.259887	0.198576	0.357689
NDUFC1	-2.62074	-0.340901	0.0087738	0.347591	0.257426	0.446328	0.415679	0.650206
POLR2G	-2.16435	-0.341209	0.0304378	0.546447	0.138614	0.248588	0.187116	0.340425
EVI2A	-2.34716	-0.34132	0.0189171	0.478634	0.19802	0.344633	0.287202	0.471271
RSL24D1	-2.41983	-0.341976	0.0155275	0.44728	0.128713	0.248588	0.174749	0.338414
CMKLR1	-2.30712	-0.344186	0.0210479	0.478634	0.257426	0.412429	0.402022	0.611152
TWF1	-2.43122	-0.344314	0.0150481	0.442285	0.0594059	0.158192	0.0682858	0.19933
ASAP2	-2.14621	-0.345368	0.0318566	0.560436	0.039604	0.112994	0.0400652	0.150672
RPL36AL	-2.59924	-0.345722	0.00934314	0.361777	0.49505	0.666667	0.815225	1.10484
NDUFA12	-1.99216	-0.346403	0.0463534	0.629929	0.287129	0.412429	0.405733	0.590264
NDUFA1	-2.50706	-0.346538	0.012174	0.407351	0.445545	0.627119	0.758884	1.05624
TMSB4X	-4.86117	-0.346694	1.16696e-06	0.000359682	1	1	4.30215	4.56729
LPIN2	-2.22682	-0.34828	0.025959	0.523632	0.0891089	0.186441	0.103261	0.241277
WDR82	-2.08486	-0.349419	0.0370818	0.610542	0.118812	0.214689	0.148922	0.291966
ARFGAP2	-2.61565	-0.349982	0.00890584	0.350122	0.049505	0.152542	0.0572265	0.192674
HACD4	-2.43647	-0.350058	0.0148314	0.442285	0.138614	0.265537	0.16785	0.329903
MRPL24	-2.91796	-0.350147	0.0035233	0.228141	0.049505	0.175141	0.0680822	0.214568
ASH1L	-2.68151	-0.350327	0.00732906	0.32179	0.0891089	0.220339	0.133182	0.297919
NSA2	-2.76824	-0.350496	0.00563595	0.281086	0.0792079	0.20904	0.111125	0.271071
RPSA	-2.28703	-0.350679	0.0221939	0.484806	0.316832	0.468927	0.469832	0.688717
MED25	-2.54287	-0.350795	0.0109945	0.381168	0.049505	0.152542	0.0742039	0.208453
ANP32E	-2.13562	-0.350953	0.0327101	0.567674	0.0693069	0.158192	0.0962459	0.220752
DYRK1A	-2.27325	-0.351836	0.023011	0.491166	0.049505	0.135593	0.0606701	0.183738
KCTD12	-2.43784	-0.351907	0.0147755	0.442285	0.554455	0.717514	0.967429	1.2725
NDUFC2	-2.17546	-0.351912	0.029596	0.546447	0.188119	0.305085	0.259623	0.429227
UBE2B	-2.91856	-0.351998	0.00351655	0.228141	0.0792079	0.220339	0.109635	0.275589
CYB561A3	-2.30036	-0.353235	0.0214277	0.478634	0.0693069	0.169492	0.0989664	0.228791
VPS13C	-2.1665	-0.354162	0.0302731	0.546447	0.277228	0.40678	0.398382	0.595317
MTPN	-2.23851	-0.354643	0.0251876	0.512551	0.158416	0.276836	0.213816	0.38173
TUBB6	-2.95252	-0.356488	0.00315188	0.209369	0.049505	0.175141	0.0648304	0.214683
OIP5-AS1	-2.57267	-0.356573	0.0100917	0.374755	0.019802	0.101695	0.0213547	0.143131
LINC00963	-2.85212	-0.356745	0.00434287	0.249731	0.0594059	0.180791	0.0804895	0.243235
CDC37	-2.40738	-0.356823	0.0160673	0.454018	0.287129	0.440678	0.404077	0.619994
ANXA1	-3.08574	-0.358343	0.00203048	0.15568	0.534653	0.745763	1.02211	1.41856
RAB31	-2.53915	-0.358374	0.0111123	0.382257	0.455446	0.615819	0.73831	1.02243
ECM1	-2.70756	-0.358709	0.00677807	0.306045	0.0792079	0.20339	0.113342	0.278942
RNH1	-2.71753	-0.358785	0.00657703	0.301113	0.336634	0.525424	0.531327	0.799256
TMCO3	-2.87307	-0.359634	0.00406508	0.24095	0.049505	0.169492	0.0640652	0.211073
MXD4	-3.07947	-0.361041	0.00207368	0.157426	0.138614	0.327684	0.21715	0.432466
TMEM259	-2.29857	-0.361516	0.0215294	0.478772	0.158416	0.282486	0.210783	0.375627
MSMB	-2.12221	-0.36181	0.0338205	0.574651	0.0792079	0.169492	0.0904728	0.21493
MT-CO2	-3.99642	-0.362183	6.4307e-05	0.0113912	1	1	4.37734	4.59353
CENPC	-2.13347	-0.362337	0.0328863	0.56945	0.039604	0.112994	0.0455711	0.154447
NUP214	-2.88631	-0.36245	0.0038979	0.233158	0.0990099	0.248588	0.135526	0.307201
PI4KB	-2.09621	-0.363758	0.0360638	0.598256	0.0594059	0.141243	0.0742221	0.19121
MAP3K2	-2.49309	-0.363891	0.0126638	0.416538	0.0693069	0.180791	0.0968051	0.235615
ATP6V1D	-2.35386	-0.364385	0.0185797	0.478634	0.148515	0.271186	0.19313	0.362374
PINK1	-2.45101	-0.364977	0.0142454	0.442285	0.049505	0.146893	0.0664802	0.194999
CD68	-2.43631	-0.365097	0.014838	0.442285	0.405941	0.559322	0.602263	0.850625
GGTA1P	-2.42435	-0.365593	0.0153357	0.44561	0.574257	0.745763	1.15394	1.50368
CD81	-2.81042	-0.366146	0.00494771	0.261965	0.841584	0.909605	1.91528	2.22925
ACTN4	-3.26437	-0.367223	0.00109706	0.102405	0.108911	0.288136	0.161451	0.375775
SCD	-2.35172	-0.367698	0.0186867	0.478634	0.118812	0.237288	0.16161	0.31859
NDUFA11	-2.5863	-0.369182	0.00970132	0.368507	0.168317	0.316384	0.232285	0.426149
GABARAPL2	-3.0753	-0.369718	0.00210291	0.158263	0.148515	0.327684	0.211549	0.426969
TRIM38	-2.73097	-0.369857	0.00631477	0.295176	0.0891089	0.220339	0.114369	0.276903
CLIC2	-2.11831	-0.370485	0.0341484	0.577041	0.118812	0.225989	0.164058	0.305683
MT-ND5	-3.2674	-0.371462	0.00108539	0.101993	1	1	3.87676	4.12544
NORAD	-2.439	-0.373591	0.0147279	0.442285	0.188119	0.322034	0.244344	0.432373
IL18BP	-2.81932	-0.373618	0.00481261	0.261109	0.0693069	0.19774	0.0925445	0.252943
LAT2	-2.60617	-0.373699	0.00915613	0.356326	0.227723	0.40678	0.355678	0.572552
PLBD2	-2.44096	-0.37467	0.0146481	0.442285	0.108911	0.231638	0.149595	0.303898
CSNK1D	-3.03188	-0.375134	0.00243032	0.175839	0.0693069	0.214689	0.0988608	0.271177
PALD1	-2.3276	-0.37541	0.0199333	0.478634	0.039604	0.124294	0.0545802	0.17867
GMPPA	-2.214	-0.375573	0.0268291	0.536966	0.0594059	0.146893	0.0748357	0.201345
ADH1C	-3.30552	-0.375645	0.00094799	0.093054	0	0.101695	0	0.128409
DRAP1	-2.65993	-0.376104	0.00781561	0.325298	0.267327	0.463277	0.413891	0.656116
MYDGF	-1.99928	-0.376688	0.0455777	0.629929	0.39604	0.525424	0.596453	0.81382
ARCN1	-2.80939	-0.378021	0.00496359	0.261965	0.0990099	0.231638	0.11358	0.285395
ANP32A	-2.36291	-0.378381	0.0181322	0.477667	0.277228	0.429379	0.393495	0.611672
PCBD1	-2.31139	-0.378416	0.0208113	0.478634	0.227723	0.367232	0.300837	0.488747
CAPG	-2.55082	-0.378972	0.0107469	0.378128	0.405941	0.576271	0.764367	1.09038
GCNT1	-2.28244	-0.381319	0.0224635	0.48517	0.0792079	0.175141	0.0995033	0.243553
NDUFA13	-2.74277	-0.384399	0.00609236	0.289782	0.128713	0.271186	0.166751	0.353036
SMIM10L1	-2.45487	-0.384551	0.0140937	0.442064	0.0891089	0.19774	0.115081	0.269934
GNB1	-2.88746	-0.384676	0.00388361	0.233158	0.306931	0.468927	0.436637	0.701777
CSTA	-2.34513	-0.38538	0.0190203	0.478634	0.0792079	0.186441	0.115888	0.257486
COLGALT1	-2.90685	-0.385748	0.00365094	0.229949	0.207921	0.40113	0.343538	0.589445
CHD2	-2.46898	-0.386779	0.0135499	0.432335	0.0693069	0.175141	0.0852535	0.226391
SGK3	-2.10991	-0.387299	0.0348659	0.585313	0.158416	0.276836	0.215692	0.375001
TGFBI	-3.87004	-0.389059	0.000108818	0.0180388	0.940594	0.99435	2.4127	2.79381
RB1	-2.47626	-0.389433	0.0132767	0.427155	0.445545	0.627119	0.734967	1.02689
YBX1	-3.06593	-0.389528	0.00216995	0.160005	0.70297	0.881356	1.45436	1.86952
PROCR	-2.79281	-0.39006	0.00522517	0.27268	0.029703	0.129944	0.0303623	0.167177
ZNF518A	-2.57501	-0.390309	0.0100238	0.374034	0.039604	0.135593	0.0503541	0.188543
CAPNS1	-2.70689	-0.391496	0.00679173	0.306045	0.306931	0.491525	0.469302	0.737765
ZNF638	-2.1242	-0.393113	0.0336536	0.573457	0.178218	0.293785	0.236052	0.402887
HNRNPUL1	-2.84139	-0.394377	0.00449178	0.256179	0.178218	0.350282	0.25747	0.478956
DYNC1H1	-2.51245	-0.394514	0.0119897	0.403631	0.148515	0.282486	0.197729	0.381369
KCNK6	-2.26981	-0.395103	0.0232193	0.493467	0.0990099	0.20339	0.126801	0.275532
PLP2	-3.15664	-0.395691	0.00159599	0.130829	0.0594059	0.20339	0.082132	0.257008
CWF19L2	-2.64812	-0.396104	0.0080941	0.331751	0.128713	0.265537	0.181789	0.371964
ZBTB4	-2.58429	-0.398064	0.009758	0.369486	0.0594059	0.169492	0.0886432	0.240534
PCED1B-AS1	-2.15069	-0.398878	0.0315005	0.557352	0.128713	0.231638	0.159958	0.315998
NAA20	-2.85544	-0.398969	0.00429774	0.248061	0.188119	0.350282	0.23737	0.448341
DNAJB2	-3.08034	-0.399465	0.00206763	0.157426	0.039604	0.163842	0.0474757	0.206256
TTC7A	-3.19343	-0.400618	0.00140592	0.121042	0.0891089	0.242938	0.111509	0.308201
HEXB	-2.39675	-0.402271	0.0165414	0.459314	0.445545	0.60452	0.754896	1.04133
MT-CO1	-4.81696	-0.402759	1.45764e-06	0.000431995	1	1	5.33511	5.61606
ANKRD12	-2.44076	-0.403134	0.0146564	0.442285	0.366337	0.525424	0.563854	0.818023
TAF12	-2.87038	-0.405771	0.00409985	0.242079	0.049505	0.169492	0.0671702	0.22052
SLC7A8	-2.33025	-0.40629	0.0197931	0.478634	0.178218	0.305085	0.26058	0.456705
FPR3	-2.79708	-0.40767	0.00515669	0.271228	0.475248	0.655367	0.810826	1.14659
SIGLEC1	-3.21804	-0.408169	0.00129071	0.113664	0.207921	0.418079	0.353835	0.648682
USP7	-3.40195	-0.408884	0.000669067	0.0739117	0.0594059	0.220339	0.0802957	0.266206
SERF2	-2.66838	-0.40901	0.00762171	0.325199	0.851485	0.903955	2.02274	2.32775
ME1	-2.63935	-0.409523	0.00830661	0.338245	0.277228	0.440678	0.400116	0.650907
SH3GLB1	-2.52572	-0.41035	0.0115461	0.393665	0.217822	0.367232	0.29973	0.511072
RNF10	-2.94092	-0.412957	0.00327237	0.21644	0.0792079	0.214689	0.0909524	0.261781
PRNP	-3.00663	-0.413277	0.00264159	0.186741	0.39604	0.615819	0.637188	0.959361
RPS10	-2.40252	-0.41514	0.0162825	0.456724	0.148515	0.271186	0.180814	0.35795
SNORD3A	-2.29015	-0.416916	0.0220129	0.483938	0.0792079	0.175141	0.0954679	0.241537
CEBPA	-2.63734	-0.417645	0.00835589	0.338875	0.128713	0.265537	0.177978	0.370418
ARRB2	-3.43366	-0.418989	0.0005955	0.0684869	0.455446	0.666667	0.724709	1.09973
MS4A14	-2.77921	-0.421602	0.0054491	0.276237	0.039604	0.146893	0.0490141	0.200001
LUC7L3	-2.77047	-0.4222	0.00559753	0.280076	0.148515	0.305085	0.222295	0.432
ANKRD36C	-2.60657	-0.423045	0.00914553	0.356326	0.039604	0.141243	0.0693527	0.214331
TMEM109	-1.98821	-0.425743	0.0467881	0.629929	0.158416	0.259887	0.20853	0.365365
CD9	-2.34541	-0.426111	0.0190064	0.478634	0.306931	0.429379	0.465448	0.715052
PLEKHO2	-2.44426	-0.427137	0.0145151	0.442285	0.168317	0.305085	0.252439	0.454038
SULF2	-2.78034	-0.430706	0.00543027	0.276237	0.0792079	0.20904	0.104676	0.275768
FCGBP	-3.79831	-0.432553	0.000145688	0.022452	0.019802	0.175141	0.0289484	0.209663
VAT1	-2.3769	-0.433781	0.017459	0.472866	0.0990099	0.20904	0.124074	0.285662
RNF181	-2.78865	-0.434264	0.00529277	0.273714	0.207921	0.39548	0.308336	0.543594
NT5DC2	-2.52481	-0.434487	0.0115759	0.393811	0.049505	0.146893	0.0598223	0.206958
PAQR8	-2.79166	-0.43465	0.00524389	0.27268	0.0693069	0.186441	0.0921559	0.26857
MYL12B	-3.30067	-0.439784	0.000964528	0.0940781	0.485149	0.706215	0.823481	1.2191
UNC5B	-3.28679	-0.44011	0.00101336	0.098219	0.0693069	0.225989	0.0909596	0.28541
ARHGEF12	-2.56245	-0.440243	0.0103938	0.378128	0.0693069	0.180791	0.103778	0.263543
DPYSL2	-3.56703	-0.445288	0.000361044	0.0475817	0.168317	0.378531	0.253831	0.545302
ANPEP	-3.5145	-0.445315	0.000440589	0.0553316	0.039604	0.19209	0.0524743	0.235965
CTNNA1	-2.41004	-0.446963	0.0159508	0.453537	0.306931	0.429379	0.412238	0.643116
QSOX1	-2.68336	-0.447316	0.0072886	0.320927	0.0891089	0.214689	0.111887	0.28892
MT-ND2	-4.64944	-0.448394	3.32841e-06	0.000884381	1	0.99435	3.76024	4.0683
LAPTM5	-3.23848	-0.450627	0.00120168	0.108936	0.841584	0.943503	1.95112	2.36393
MT-ND4	-5.19853	-0.450743	2.00872e-07	7.55035e-05	1	1	4.55381	4.84882
RNPEPL1	-3.17952	-0.451468	0.00147518	0.124912	0.108911	0.271186	0.147898	0.371145
SHE	-3.10943	-0.451771	0.00187451	0.148048	0.00990099	0.112994	0.0137914	0.148453
LRRFIP1	-2.3818	-0.452663	0.0172284	0.470756	0.366337	0.531073	0.591765	0.861393
PSMF1	-2.41812	-0.453672	0.0156008	0.447716	0.158416	0.282486	0.184375	0.370487
ZBTB38	-3.3242	-0.454189	0.000886733	0.0904147	0.0792079	0.237288	0.0990455	0.304883
CD99	-2.65361	-0.45674	0.00796367	0.32815	0.544554	0.694915	0.981759	1.31167
PBRM1	-3.24187	-0.462104	0.0011875	0.108288	0.128713	0.310734	0.177286	0.400083
TRIOBP	-3.119	-0.462711	0.00181465	0.144899	0.039604	0.163842	0.0446507	0.217787
CTSZ	-3.6922	-0.462974	0.000222327	0.0317248	0.861386	0.937853	2.0049	2.43509
RPS4X	-3.11453	-0.464671	0.00184236	0.146354	0.60396	0.79096	1.07723	1.46208
CTTNBP2	-3.40776	-0.465813	0.000654986	0.0735153	0.029703	0.163842	0.0322163	0.210308
TRPV2	-3.51388	-0.466963	0.000441619	0.0553316	0.049505	0.20904	0.0670884	0.261464
SLC39A1	-3.42334	-0.467409	0.000618576	0.0706139	0.128713	0.322034	0.191948	0.449478
PPIA	-3.68444	-0.468741	0.000229206	0.0324064	0.633663	0.80791	1.10622	1.51532
NCF1	-3.56689	-0.474902	0.000361239	0.0475817	0.0792079	0.259887	0.114007	0.340589
KRT19	-3.35515	-0.475012	0.00079323	0.0825978	0.0990099	0.282486	0.15076	0.377691
CYP1B1	-3.30552	-0.47838	0.00094799	0.093054	0	0.101695	0	0.151795
BPTF	-2.7032	-0.482635	0.00686763	0.306792	0.19802	0.361582	0.288537	0.524998
PLEKHM2	-2.77602	-0.486681	0.00550295	0.278052	0.0891089	0.214689	0.102544	0.287996
KLF13	-3.37362	-0.48782	0.000741863	0.0792833	0.049505	0.19774	0.0672739	0.268656
CD37	-2.36737	-0.48893	0.0179152	0.476266	0.207921	0.327684	0.297509	0.522723
PLEC	-2.78549	-0.491421	0.00534475	0.275294	0.128713	0.282486	0.188718	0.390773
NCF4	-2.9131	-0.49213	0.00357859	0.228795	0.524752	0.700565	0.877586	1.2327
ZBTB7A	-3.22712	-0.49455	0.00125042	0.111327	0.118812	0.282486	0.148495	0.377429
NOTCH1	-2.51914	-0.49703	0.0117642	0.398459	0.049505	0.146893	0.0617026	0.214191
MNDA	-2.63331	-0.49748	0.00845563	0.339684	0.485149	0.627119	0.786734	1.09968
PDCD4	-3.47724	-0.498007	0.000506596	0.0609933	0.128713	0.333333	0.201413	0.465305
IL4R	-2.54171	-0.498464	0.0110311	0.381168	0.0693069	0.175141	0.0839988	0.248596
TIMP1	-1.9886	-0.499547	0.046745	0.629929	0.435644	0.525424	0.771226	1.03696
ALOX5AP	-3.39129	-0.501273	0.000695647	0.0754973	0.237624	0.463277	0.467231	0.841913
MRPL14	-3.13847	-0.502335	0.00169832	0.137752	0.0693069	0.20904	0.0818856	0.279202
SPEN	-3.01546	-0.504845	0.00256587	0.183911	0.0990099	0.248588	0.128597	0.334326
CD59	-3.54082	-0.507844	0.000398883	0.0512265	0.217822	0.451977	0.344147	0.669842
STAB1	-4.19358	-0.508079	2.74592e-05	0.0054823	0.831683	0.949153	2.03257	2.5846
VSIG4	-3.70145	-0.508432	0.000214374	0.0308759	0.742574	0.915254	1.64257	2.16708
TSPAN15	-3.36118	-0.508748	0.000776102	0.081364	0.0990099	0.271186	0.130411	0.364846
IFI6	-2.12657	-0.509258	0.0334559	0.57224	0.168317	0.282486	0.23671	0.420094
CTSE	-3.80854	-0.514162	0.000139789	0.0217605	0.029703	0.19209	0.037828	0.246231
MTCO1P12	-3.32079	-0.514676	0.000897635	0.0904147	0.267327	0.485876	0.37987	0.693193
SH3BP2	-3.09932	-0.51504	0.00193965	0.151736	0.188119	0.367232	0.249478	0.505489
SERINC1	-2.53599	-0.515553	0.0112129	0.38486	0.316832	0.463277	0.465224	0.732309
MUC1	-3.82722	-0.518378	0.000129601	0.0203804	0.0891089	0.288136	0.119537	0.373381
C1orf162	-2.81194	-0.518984	0.00492438	0.261965	0.316832	0.502825	0.533775	0.852118
PNISR	-2.93526	-0.52548	0.00333263	0.219483	0.168317	0.338983	0.24458	0.493339
ANTXR2	-2.73066	-0.527785	0.00632069	0.295176	0.0693069	0.186441	0.0920605	0.276003
DAAM1	-3.33668	-0.530718	0.000847849	0.087108	0.0693069	0.225989	0.0936573	0.310878
LACC1	-4.19121	-0.531585	2.77477e-05	0.0054823	0.247525	0.519774	0.389807	0.800622
ATP6V1F	-3.55441	-0.53168	0.000378828	0.0490598	0.405941	0.638418	0.693706	1.11405
SNX1	-2.24167	-0.5321	0.0249828	0.511302	0.217822	0.327684	0.274315	0.480262
TNS3	-3.15923	-0.536652	0.00158187	0.130364	0.0891089	0.242938	0.114862	0.327738
ITGB7	-3.79167	-0.538682	0.000149637	0.0225177	0.039604	0.20339	0.0420149	0.25493
DST	-2.96378	-0.538684	0.00303887	0.204507	0.188119	0.367232	0.292253	0.557816
JAML	-3.03839	-0.539177	0.00237844	0.172897	0.376238	0.564972	0.636386	0.990163
C2	-3.34912	-0.543611	0.000810688	0.0838491	0.188119	0.389831	0.288395	0.587659
EIF3B	-2.8223	-0.545397	0.00476801	0.261109	0.0792079	0.20339	0.0996918	0.30109
BLOC1S1	-3.40638	-0.547392	0.000658304	0.0735153	0.247525	0.457627	0.350795	0.66365
MT-ATP6	-6.70621	-0.548041	1.99747e-11	2.19878e-08	1	1	4.43552	4.81605
EIF1AX	-4.08178	-0.552999	4.46929e-05	0.00839954	0.0693069	0.276836	0.0901435	0.346442
RABAC1	-3.82883	-0.554116	0.000128754	0.0203804	0.118812	0.333333	0.155109	0.428505
ALDH1A1	-3.18649	-0.55732	0.00144011	0.123236	0.118812	0.293785	0.178277	0.415049
FGL2	-4.7072	-0.55763	2.51146e-06	0.000691146	0.861386	0.99435	2.10381	2.68017
MT-TP	-2.97294	-0.560752	0.00294959	0.200247	0.277228	0.463277	0.446782	0.761753
JMJD8	-2.83928	-0.563242	0.0045215	0.256179	0.029703	0.135593	0.0400549	0.186699
CEBPZ	-2.91186	-0.565058	0.00359279	0.228795	0.0594059	0.180791	0.0669861	0.260607
EMB	-2.28011	-0.566045	0.0226011	0.48517	0.39604	0.485876	0.57286	0.831713
CD44	-3.49123	-0.572273	0.0004808	0.0592769	0.267327	0.491525	0.405531	0.751483
ERAP2	-3.21263	-0.578992	0.00131525	0.115167	0.0792079	0.225989	0.0971517	0.319368
CYSTM1	-3.56421	-0.58831	0.000364958	0.0476642	0.158416	0.355932	0.200567	0.480694
SULT1C2	-3.94623	-0.592814	7.93912e-05	0.0139034	0	0.141243	0	0.194291
FLNA	-3.09192	-0.59333	0.00198869	0.154009	0.029703	0.146893	0.039679	0.227681
AC020656.1	-4.68929	-0.593587	2.74153e-06	0.000741224	0.0693069	0.322034	0.10618	0.423452
LGALS3	-3.44239	-0.595315	0.000576588	0.0668105	0.465347	0.644068	0.83934	1.28582
NUPR1	-3.45017	-0.61198	0.000560236	0.0657201	0.00990099	0.129944	0.0077546	0.202265
S100A9	-2.61318	-0.613994	0.00897051	0.351767	0.178218	0.322034	0.323542	0.603606
NISCH	-2.82008	-0.618357	0.00480119	0.261109	0.29703	0.463277	0.436013	0.739629
ADORA3	-2.88587	-0.618876	0.00390337	0.233158	0.188119	0.338983	0.270412	0.552144
UBL5	-3.86919	-0.625616	0.000109198	0.0180388	0.386139	0.615819	0.572311	0.988425
ANXA10	-4.98471	-0.635397	6.20535e-07	0.000203469	0	0.214689	0	0.26312
AKR1B10	-4.4813	-0.636386	7.41915e-06	0.00181486	0.00990099	0.19774	0.0101244	0.254269
NCF1C	-3.06617	-0.638853	0.00216818	0.160005	0.336634	0.514124	0.496393	0.835806
CISD3	-3.27972	-0.649333	0.00103908	0.0994617	0.178218	0.372881	0.2579	0.543785
CAST	-4.01841	-0.649926	5.85912e-05	0.0104994	0.376238	0.632768	0.617169	1.07742
OLFML3	-3.59526	-0.654397	0.000324069	0.0441967	0.0594059	0.225989	0.0827488	0.335238
MT-ND1	-6.3456	-0.66087	2.21555e-10	1.89688e-07	0.970297	0.983051	3.30914	3.79728
P2RY14	-3.72329	-0.661245	0.000196642	0.0285892	0.039604	0.20904	0.0772208	0.33284
DNASE1L3	-3.72662	-0.665321	0.000194066	0.0284834	0.237624	0.468927	0.451331	0.900156
ENG	-4.13223	-0.676161	3.59254e-05	0.00692058	0.39604	0.655367	0.621189	1.08836
XIST	-4.52315	-0.678425	6.09251e-06	0.00153921	0	0.180791	0	0.250885
AL365357.1	-4.98471	-0.687237	6.20535e-07	0.000203469	0	0.214689	0	0.273509
EMP3	-4.4007	-0.692538	1.07904e-05	0.00244545	0.564356	0.785311	1.17053	1.81463
ECH1	-3.89474	-0.718059	9.83059e-05	0.0166483	0.227723	0.457627	0.309561	0.682007
JMJD1C	-3.84648	-0.719721	0.000119825	0.0192357	0.178218	0.40678	0.26472	0.623473
MTATP6P1	-6.78775	-0.7392	1.13894e-11	1.46269e-08	0.930693	0.988701	2.80068	3.45463
TXN	-3.5715	-0.739656	0.000354939	0.047565	0.376238	0.564972	0.600711	1.02728
QPRT	-4.22617	-0.746309	2.37697e-05	0.00488421	0.128713	0.378531	0.205628	0.573378
SERPINF1	-3.79025	-0.756543	0.000150498	0.0225177	0.138614	0.344633	0.19825	0.545292
PSCA	-3.78529	-0.766533	0.000153528	0.0227502	0.00990099	0.152542	0.0127164	0.215231
HLA-DQA2	-4.25102	-0.788407	2.12795e-05	0.0044316	0.326733	0.581921	0.650725	1.26333
ALDH2	-4.77735	-0.793201	1.77617e-06	0.000506899	0.19802	0.497175	0.269934	0.702642
ANXA2	-3.85438	-0.825651	0.000116026	0.0188218	0.574257	0.785311	1.20158	1.80025
LGALS1	-4.14297	-0.836933	3.42836e-05	0.00668791	0.465347	0.694915	1.01474	1.69085
PLTP	-3.24339	-0.854035	0.00118117	0.108288	0.50495	0.649718	0.864643	1.31237
CTSC	-5.57713	-0.861627	2.44521e-08	1.14191e-05	0.940594	0.977401	2.40275	3.00762
F13A1	-3.19841	-0.862797	0.00138186	0.119639	0.70297	0.774011	1.54627	2.02545
ST14	-5.12471	-0.914025	2.98004e-07	0.000105795	0.0693069	0.350282	0.0941533	0.490473
TMIGD3	-5.03865	-0.915331	4.68837e-07	0.000160561	0.049505	0.310734	0.0760771	0.475043
C3	-3.39903	-0.926949	0.000676241	0.0739117	0.049505	0.19774	0.0840941	0.37403
TFF2	-5.59349	-0.928863	2.22553e-08	1.10638e-05	0.0990099	0.429379	0.146981	0.640949
CLEC10A	-5.61022	-0.958663	2.0207e-08	1.03804e-05	0.277228	0.632768	0.453763	1.10397
S100A10	-4.94503	-0.959429	7.61301e-07	0.000239437	0.405941	0.666667	0.702163	1.36926
AHNAK	-6.1193	-1.02245	9.39844e-10	6.89712e-07	0.39604	0.762712	0.681405	1.46924
S100P	-5.72251	-1.02474	1.04961e-08	5.57779e-06	0.019802	0.310734	0.0253707	0.41413
VIM	-5.35513	-1.03097	8.54951e-08	3.56099e-05	0.49505	0.830508	1.1072	1.98739
ACP5	-5.3134	-1.08681	1.07599e-07	4.36371e-05	0.435644	0.728814	0.881114	1.7002
TXNIP	-6.10412	-1.10565	1.03366e-09	7.24081e-07	0.613861	0.875706	1.16097	1.99143
CD163L1	-6.22317	-1.13826	4.87211e-10	3.95179e-07	0.50495	0.830508	0.878736	1.72535
AGR2	-5.92015	-1.15837	3.21654e-09	1.85062e-06	0.138614	0.491525	0.198305	0.797811
CFD	-5.16981	-1.15861	2.3433e-07	8.59824e-05	0.306931	0.615819	0.510137	1.18037
FUCA1	-6.40284	-1.28804	1.52514e-10	1.46899e-07	0.425743	0.774011	0.714821	1.59011
S100A6	-5.12216	-1.29314	3.02057e-07	0.000105795	0.455446	0.700565	0.849059	1.627
PDK4	-6.3484	-1.29907	2.17573e-10	1.89688e-07	0.247525	0.632768	0.381662	1.15056
CD36	-6.62426	-1.34467	3.48991e-11	3.58554e-08	0.108911	0.508475	0.170272	0.873427
S100A4	-6.04673	-1.46161	1.47816e-09	9.90429e-07	0.455446	0.757062	1.01756	2.10667
FCGR2B	-6.77246	-1.48566	1.26611e-11	1.50093e-08	0.306931	0.683616	0.538522	1.51181
GKN2	-7.06157	-1.54192	1.64632e-12	2.30649e-09	0	0.384181	0	0.632185
PGC	-8.47068	-1.55007	2.43959e-17	6.26608e-14	0.277228	0.875706	0.576473	1.89159
HLA-DRB6	-5.97688	-1.59041	2.27451e-09	1.4021e-06	0.19802	0.581921	0.636798	1.8603
LYZ	-8.38846	-1.65103	4.92541e-17	1.08436e-13	0.693069	0.949153	1.69455	3.18998
DPCR1	-7.27947	-1.81758	3.35138e-13	5.1648e-10	0.00990099	0.423729	0.0181248	0.709768
GAST	-9.34178	-1.93078	9.47279e-21	2.9197e-17	0.00990099	0.59887	0.0142184	0.978403
MUC5AC	-9.87479	-2.41835	5.35439e-23	4.12582e-19	0.049505	0.677966	0.0680088	1.37216
GKN1	-9.4993	-2.7832	2.11301e-21	8.98025e-18	0.029703	0.621469	0.0265581	1.27546
TFF1	-9.48908	-2.88753	2.33087e-21	8.98025e-18	0.0792079	0.661017	0.0969545	1.5317

## Sheet: FOLR2+macrophage IIM VS CIM
gene_id	Scores	avg_logFC	p_val	p_val_adj	pct.1	pct.2	IIM	CIM
PGC	10.1162	1.61627	4.68266e-24	3.60822e-20	0.875706	0.44523	1.89159	0.773556
MMP12	5.78499	1.57234	7.25151e-09	5.88174e-06	0.327684	0.120141	0.840987	0.223217
GAST	10.1951	1.29961	2.08595e-24	3.21465e-20	0.59887	0.14841	0.978403	0.216933
LYZ	8.54635	1.02066	1.27043e-17	5.04601e-14	0.949153	0.883392	3.18998	2.26717
FCGR2B	6.22325	0.958577	4.86956e-10	5.36034e-07	0.683616	0.448763	1.51181	0.842997
CXCL1	3.32943	0.816743	0.000870236	0.0951149	0.124294	0.0424028	0.241536	0.062371
MT-TP	4.85127	0.805654	1.22673e-06	0.000450121	0.463277	0.261484	0.761753	0.373423
AL450405.1	6.0602	0.794904	1.35953e-09	1.39678e-06	0.186441	0.024735	0.307613	0.0326717
S100A10	5.81532	0.761726	6.05172e-09	5.18128e-06	0.666667	0.416961	1.36926	0.765676
MT-TE	5.43138	0.724359	5.59212e-08	2.97173e-05	0.570621	0.332155	0.985154	0.522062
CLEC10A	5.45379	0.702907	4.93088e-08	2.71392e-05	0.632768	0.402827	1.10397	0.629769
CXCL2	2.61462	0.701762	0.00893257	0.341588	0.333333	0.233216	0.654069	0.403174
ANXA2	4.01661	0.688088	5.90415e-05	0.0131868	0.785311	0.681979	1.80025	1.36984
AL365357.1	8.11916	0.687237	4.69421e-16	1.44685e-12	0.214689	0	0.273509	0
XIST	7.401	0.678425	1.35165e-13	2.97576e-10	0.180791	0	0.250885	0
IL1B	4.09968	0.677007	4.13721e-05	0.0101204	0.169492	0.0530035	0.293397	0.0896727
NCF1C	3.58338	0.636449	0.00033918	0.0466706	0.514124	0.367491	0.835806	0.526666
VIM	4.36202	0.634827	1.28866e-05	0.00367769	0.830508	0.657244	1.98739	1.45981
S100A4	3.58611	0.628439	0.000335652	0.0466011	0.757062	0.65371	2.10667	1.6478
TFF2	5.23109	0.613075	1.68513e-07	7.86954e-05	0.429379	0.215548	0.640949	0.291117
ERAP2	5.58483	0.602688	2.3393e-08	1.38658e-05	0.225989	0.0530035	0.319368	0.0735697
MMP9	2.17071	0.601623	0.029953	0.530581	0.248588	0.173145	0.45908	0.273098
MTCO1P12	5.18591	0.591456	2.14967e-07	9.66362e-05	0.485876	0.257951	0.693193	0.342376
YWHAH	2.84354	0.588688	0.00446159	0.241575	0.779661	0.710247	1.69904	1.38719
MUC6	3.03165	0.582199	0.00243219	0.171938	0.175141	0.0883392	0.269183	0.0959833
SOCS3	4.73807	0.577553	2.15762e-06	0.000707469	0.19209	0.0530035	0.265696	0.0653956
JAML	3.79212	0.577384	0.000149368	0.0280721	0.564972	0.434629	0.990163	0.658204
CD81	5.46864	0.577036	4.53506e-08	2.58851e-05	0.909605	0.85159	2.22925	1.80242
DPCR1	1.98503	0.573896	0.0471409	0.640479	0.423729	0.353357	0.709768	0.527245
SERPINA1	3.53836	0.540565	0.000402622	0.0544281	0.350282	0.204947	0.525415	0.28848
AC020656.1	4.55337	0.539317	5.27928e-06	0.00162718	0.322034	0.144876	0.423452	0.178374
RPS4X	4.20531	0.531252	2.60726e-05	0.00692767	0.79096	0.632509	1.46208	1.08036
CD9	3.76111	0.517398	0.000169161	0.031035	0.429379	0.265018	0.715052	0.420263
SOX4	3.96576	0.512032	7.3164e-05	0.0158807	0.220339	0.0883392	0.336871	0.134663
AGR2	3.6795	0.509219	0.000233693	0.0382416	0.491525	0.353357	0.797811	0.506915
PLP2	4.99585	0.505009	5.8576e-07	0.000231465	0.20339	0.0565371	0.257008	0.0586438
MNDA	3.43031	0.50313	0.000602901	0.0714716	0.627119	0.491166	1.09968	0.78899
CD36	3.61669	0.499424	0.000298398	0.0437963	0.508475	0.339223	0.873427	0.560936
TXN	3.31535	0.497687	0.000915292	0.0959563	0.564972	0.45583	1.02728	0.728542
SHTN1	3.28354	0.494864	0.00102513	0.101924	0.338983	0.208481	0.491037	0.276549
RGS1	2.90006	0.49261	0.00373091	0.218768	0.615819	0.491166	1.29265	0.969335
S100B	3.51402	0.472044	0.000441381	0.0586251	0.180791	0.0742049	0.258394	0.0959045
RPL10P9	4.76278	0.471905	1.90943e-06	0.000653915	0.124294	0.0176678	0.182361	0.0215065
LST1	4.11392	0.471895	3.89005e-05	0.0098278	0.723164	0.55477	1.28399	0.921777
NBN	2.17806	0.468505	0.0294013	0.52507	0.299435	0.215548	0.454592	0.296885
RPL18A	4.3202	0.464489	1.55889e-05	0.00429002	0.898305	0.805654	2.0418	1.6546
ALOX5AP	2.94163	0.458282	0.00326491	0.209396	0.463277	0.328622	0.841913	0.577369
BLOC1S1	3.15604	0.458176	0.00159928	0.13542	0.457627	0.325088	0.66365	0.431075
ST14	3.52322	0.457303	0.000426338	0.0571331	0.350282	0.194346	0.490473	0.274126
MSMB	5.28946	0.455312	1.22679e-07	6.09873e-05	0.169492	0.0282686	0.21493	0.0404793
CXCL8	3.0993	0.454905	0.00193977	0.146538	0.271186	0.151943	0.531952	0.298873
LSP1	4.10235	0.452682	4.08978e-05	0.0101204	0.248588	0.102473	0.342734	0.143032
RPL9P9	3.63571	0.447468	0.000277221	0.0418848	0.491525	0.325088	0.753509	0.479681
ANKRD36C	3.29303	0.447242	0.000991155	0.100535	0.141243	0.0530035	0.214331	0.0741759
CCL3	2.46881	0.435483	0.0135562	0.40645	0.525424	0.424028	1.23638	0.918965
CAPG	2.23316	0.43547	0.0255382	0.518699	0.576271	0.487633	1.09038	0.858967
LGALS1	2.40646	0.433335	0.016108	0.443285	0.694915	0.639576	1.69085	1.41316
RB1	2.6193	0.429764	0.00881104	0.339467	0.627119	0.5053	1.02689	0.785715
GOLM1	4.16753	0.414494	3.07916e-05	0.00804288	0.214689	0.0812721	0.271873	0.0971297
JUN	2.52315	0.411313	0.011631	0.374989	0.903955	0.886926	2.60493	2.31938
CCL4L2	2.70752	0.410017	0.00677876	0.296159	0.282486	0.180212	0.623063	0.36026
OSCAR	4.07438	0.406937	4.61375e-05	0.0107731	0.180791	0.0600707	0.237946	0.0775858
LY86	3.01154	0.406266	0.00259928	0.181255	0.480226	0.35689	0.733404	0.503326
ADM	2.96316	0.404726	0.003045	0.200541	0.146893	0.0636042	0.204199	0.0856098
SH3BGRL3	2.46112	0.404633	0.0138505	0.411797	0.819209	0.805654	1.88153	1.68131
NEDD8	4.08413	0.404414	4.42414e-05	0.0104893	0.536723	0.342756	0.792157	0.497864
SMCO4	3.4122	0.402829	0.000644415	0.0752355	0.20339	0.0918728	0.272971	0.116978
RPL26	3.46999	0.400146	0.000520482	0.0646867	0.60452	0.441696	0.934518	0.655048
NDUFS6	2.92219	0.400066	0.00347574	0.214871	0.350282	0.229682	0.474368	0.290378
MTATP6P1	5.18204	0.397171	2.19471e-07	9.66362e-05	0.988701	0.971731	3.45463	3.10321
VSIR	3.18907	0.39569	0.00142733	0.124981	0.59322	0.44523	0.987397	0.708588
IER5	2.49158	0.39074	0.0127178	0.395606	0.310734	0.212014	0.465745	0.29644
NOP53	3.2568	0.388969	0.00112677	0.109903	0.559322	0.420495	0.899919	0.637188
MRPL55	2.80007	0.386579	0.00510911	0.253864	0.259887	0.155477	0.367271	0.206797
BTG1	2.80292	0.384665	0.00506419	0.253864	0.480226	0.35689	0.713837	0.502018
TRIP12	2.97877	0.384228	0.00289405	0.193523	0.384181	0.254417	0.530754	0.337254
ITGB7	4.06003	0.383289	4.90655e-05	0.0112858	0.20339	0.0742049	0.25493	0.0923217
POU2F2	2.69336	0.380539	0.00707356	0.301968	0.146893	0.0706714	0.228171	0.101094
EIF5A	2.48996	0.380133	0.0127759	0.396155	0.367232	0.261484	0.534126	0.361732
ARPC2	3.65753	0.38003	0.000254658	0.0396418	0.847458	0.734982	1.7797	1.45293
CLEC7A	2.92846	0.378723	0.00340643	0.2134	0.288136	0.176678	0.39986	0.229645
SURF1	2.48714	0.378128	0.0128773	0.396285	0.237288	0.151943	0.319181	0.177019
CD300C	3.54599	0.374397	0.000391142	0.0533441	0.163842	0.0636042	0.205592	0.0668996
SEC11A	2.70221	0.372242	0.00688804	0.298178	0.389831	0.272085	0.535791	0.358094
MUC5AC	3.63301	0.365732	0.000280134	0.041914	0.677966	0.632509	1.37216	1.08641
CSTA	2.10029	0.362955	0.0357033	0.57397	0.186441	0.120141	0.257486	0.140918
ASAP2	3.90985	0.362715	9.23529e-05	0.0194966	0.112994	0.024735	0.150672	0.0304594
PSMA7	2.80767	0.362367	0.00499017	0.253366	0.819209	0.770318	1.83373	1.59438
CCL4	2.98751	0.360652	0.00281256	0.192641	0.338983	0.215548	0.779041	0.477124
NAXE	2.44508	0.359287	0.0144821	0.413488	0.242938	0.155477	0.320837	0.185828
VAMP5	2.64377	0.35897	0.00819878	0.324283	0.344633	0.240283	0.524903	0.34224
NFKBIA	2.29154	0.357888	0.0219321	0.510806	0.689266	0.639576	1.38917	1.16793
RPL34	3.69446	0.35754	0.000220354	0.0369118	0.954802	0.936396	2.54172	2.27347
LGALS2	3.11068	0.356491	0.00186659	0.142309	0.118644	0.0424028	0.174743	0.0572729
RNY4	3.00045	0.356145	0.00269577	0.187138	0.19774	0.0989399	0.272053	0.134059
ATF3	2.70815	0.356125	0.00676589	0.296159	0.248588	0.14841	0.410234	0.239473
PPP1R2	2.71918	0.355576	0.00654433	0.291488	0.180791	0.0954064	0.231046	0.111115
SUCO	3.5118	0.35519	0.00044508	0.0586251	0.141243	0.04947	0.196588	0.0611264
KLF6	3.60086	0.352963	0.000317162	0.0452572	0.59322	0.416961	0.954082	0.663689
FCGR2C	2.81534	0.351298	0.0048725	0.252828	0.180791	0.0954064	0.25053	0.114547
PABPN1	3.49321	0.350679	0.000477243	0.0612899	0.180791	0.0742049	0.235141	0.0951218
SLC31A1	2.6083	0.349954	0.00909931	0.344917	0.305085	0.208481	0.411066	0.253207
RYK	2.9441	0.349368	0.00323894	0.208851	0.124294	0.04947	0.168897	0.0589261
FTLP3	2.44538	0.347836	0.0144701	0.413488	0.344633	0.240283	0.474484	0.314664
EHBP1L1	2.98019	0.347438	0.0028807	0.193523	0.367232	0.250883	0.516355	0.3264
TINF2	3.23706	0.347305	0.00120769	0.113486	0.175141	0.0777385	0.217652	0.0864839
NFKBIZ	2.84975	0.345565	0.0043753	0.240813	0.231638	0.127208	0.318333	0.177956
NCF1	2.77181	0.3441	0.00557463	0.267097	0.259887	0.159011	0.340589	0.193633
SAP18	2.57566	0.343126	0.010005	0.359933	0.542373	0.420495	0.796593	0.593541
HPF1	3.59049	0.341786	0.000330062	0.0466011	0.259887	0.127208	0.338674	0.166987
RPS28	3.3582	0.341133	0.000784519	0.0863587	0.830508	0.696113	1.55708	1.2518
IL7R	3.19099	0.340872	0.00141786	0.124861	0.129944	0.0459364	0.172216	0.0644393
ZYG11B	3.58803	0.339781	0.00033319	0.0466011	0.135593	0.0424028	0.177476	0.0559907
CMTM3	2.97674	0.337899	0.00291333	0.193523	0.610169	0.45583	0.972044	0.720038
SIGLEC10	2.25837	0.337689	0.0239229	0.510806	0.305085	0.222615	0.463188	0.309649
TUBA1A	2.76839	0.336488	0.00563343	0.267128	0.468927	0.335689	0.715007	0.505899
RPS5	2.62134	0.335015	0.0087586	0.339405	0.717514	0.650177	1.35143	1.12906
RNF166	2.73459	0.333492	0.00624581	0.288336	0.429379	0.310954	0.63655	0.439849
NAA38	2.45997	0.330987	0.0138949	0.411797	0.288136	0.190813	0.386833	0.244571
CAMK1	2.81234	0.329037	0.00491818	0.253004	0.338983	0.222615	0.458105	0.288972
RPL18AP3	3.89368	0.328473	9.87336e-05	0.0205619	0.367232	0.19788	0.482224	0.268708
KLF13	2.77475	0.327598	0.00552433	0.267097	0.19774	0.109541	0.268656	0.131427
BANF1	3.15983	0.327505	0.0015786	0.134408	0.542373	0.399293	0.78374	0.556088
TNRC6B	2.54466	0.327155	0.0109383	0.366395	0.220339	0.127208	0.284803	0.164878
MUC1	3.28132	0.326022	0.00103323	0.102071	0.288136	0.155477	0.373381	0.20823
RPL5	3.64014	0.324828	0.000272488	0.0415773	0.949153	0.908127	2.48628	2.19312
CNPY3	3.24786	0.324744	0.00116275	0.111299	0.480226	0.328622	0.677144	0.455809
TNF	3.4704	0.322244	0.000519687	0.0646867	0.242938	0.116608	0.391689	0.205557
EEF1A1	3.39407	0.321875	0.000688627	0.0791972	0.977401	0.936396	2.63551	2.35913
WDR45	3.11352	0.321182	0.0018487	0.142309	0.180791	0.0848057	0.225732	0.0975887
AL118516.1	3.84568	0.320888	0.000120221	0.0234522	0.175141	0.0600707	0.228608	0.0875138
FCGR1A	2.95002	0.317993	0.00317754	0.207496	0.378531	0.240283	0.54861	0.358311
CPED1	2.884	0.317746	0.00392662	0.226998	0.418079	0.286219	0.587944	0.397066
LMO2	2.9035	0.317346	0.00369019	0.217891	0.338983	0.222615	0.454954	0.283698
VPS29	2.06891	0.316975	0.0385544	0.604127	0.378531	0.286219	0.535585	0.388645
SPINT2	3.05772	0.315941	0.00223025	0.163424	0.587571	0.416961	0.862368	0.626023
NDUFB2	3.12905	0.315184	0.00175373	0.142309	0.694915	0.561837	1.24083	0.957131
SLAIN2	1.9619	0.311945	0.0497736	0.657856	0.175141	0.113074	0.23751	0.137431
RPS18	3.65017	0.31149	0.000262067	0.0403872	0.926554	0.925795	2.39482	2.17094
SKP1	2.56674	0.31076	0.0102659	0.362333	0.587571	0.484099	0.92127	0.714447
CARD9	2.33734	0.310477	0.0194216	0.494	0.175141	0.102473	0.240145	0.127362
CD44	2.27441	0.310269	0.0229415	0.510806	0.491525	0.388693	0.751483	0.570743
CTBP2	2.53318	0.309963	0.0113034	0.368301	0.271186	0.176678	0.375885	0.230745
MYL6	2.91938	0.30985	0.00350726	0.21534	0.937853	0.883392	2.27928	2.03327
MFSD5	2.45587	0.309681	0.0140542	0.413099	0.141243	0.0742049	0.191792	0.0832778
HIGD1A	2.62022	0.308376	0.00878739	0.339405	0.248588	0.151943	0.322456	0.188786
R3HDM1	2.94579	0.308153	0.00322126	0.208583	0.169492	0.0812721	0.218062	0.0969219
MYO1G	3.13543	0.307593	0.00171604	0.142309	0.124294	0.0459364	0.162917	0.0524832
PIGF	2.83287	0.306368	0.00461324	0.244312	0.129944	0.0565371	0.165501	0.0593306
TK2	2.33724	0.306113	0.0194265	0.494	0.220339	0.144876	0.295161	0.168464
PPP1R15A	2.26893	0.306091	0.0232724	0.510806	0.485876	0.378092	0.815603	0.622705
ZFAS1	2.4375	0.305876	0.0147893	0.415152	0.237288	0.14841	0.318079	0.190314
SOD1	2.63693	0.305514	0.00836608	0.328065	0.559322	0.452297	0.852	0.648876
CHMP3	3.10945	0.304369	0.00187433	0.142309	0.344633	0.212014	0.440888	0.270191
ALDH2	2.57515	0.303145	0.0100195	0.359933	0.497175	0.371025	0.702642	0.516997
IRAK4	3.7071	0.302144	0.000209648	0.0362809	0.112994	0.0282686	0.145199	0.0345616
LUZP1	2.80429	0.301919	0.00504273	0.253864	0.20904	0.113074	0.291478	0.156807
FAM96A	2.62367	0.301431	0.00869889	0.339389	0.548023	0.420495	0.844782	0.634467
AC007969.1	2.9539	0.299335	0.00313781	0.205773	0.20339	0.106007	0.253691	0.124887
ANAPC13	1.98982	0.299172	0.0466106	0.637369	0.225989	0.159011	0.308553	0.191014
CEP104	2.48617	0.298932	0.0129125	0.396285	0.118644	0.0565371	0.157353	0.0592619
CASC4	2.33626	0.298885	0.0194776	0.494	0.248588	0.159011	0.317958	0.202112
MCM5	2.16395	0.298598	0.0304679	0.533335	0.158192	0.0954064	0.219457	0.115019
SNHG9	3.73861	0.298424	0.00018504	0.0324052	0.146893	0.0459364	0.188422	0.0624883
ALOX5	2.34123	0.297523	0.0192204	0.493677	0.412429	0.318021	0.604961	0.437494
ESCO1	2.4034	0.296866	0.0162433	0.443838	0.175141	0.0989399	0.238062	0.127878
SF3B4	2.31683	0.294261	0.0205128	0.497831	0.254237	0.162544	0.310875	0.200915
ARFIP1	2.67779	0.293182	0.00741096	0.309513	0.141243	0.0671378	0.183728	0.0791566
SLK	2.51902	0.292559	0.0117683	0.37809	0.367232	0.250883	0.51232	0.352683
TOMM20	2.24425	0.292261	0.0248166	0.518699	0.276836	0.187279	0.367505	0.240645
AMD1	2.67643	0.292009	0.00744102	0.309929	0.310734	0.19788	0.410079	0.260477
OGFRL1	2.18573	0.291679	0.0288352	0.523198	0.355932	0.272085	0.53207	0.382271
EIF1AX	3.30451	0.291595	0.000951439	0.0980411	0.276836	0.14841	0.346442	0.190823
ANXA1	3.03545	0.289694	0.00240181	0.171938	0.745763	0.639576	1.41856	1.15255
WAPL	2.20187	0.289656	0.0276746	0.518699	0.372881	0.275618	0.512572	0.368842
PPP1R14B	2.41612	0.289409	0.0156871	0.434027	0.231638	0.141343	0.320684	0.198406
GPX2	2.38623	0.289234	0.0170223	0.455935	0.152542	0.0812721	0.208883	0.107995
FCGR3A	2.13166	0.2868	0.0330351	0.55884	0.627119	0.55477	1.37823	1.14517
CKLF	2.05831	0.286159	0.03956	0.604243	0.220339	0.14841	0.297752	0.187241
EML4	2.06978	0.286148	0.0384733	0.60378	0.305085	0.219081	0.431847	0.302214
RNF181	2.25775	0.286019	0.0239613	0.510806	0.39548	0.293286	0.543594	0.393963
TOX4	2.29939	0.285103	0.0214828	0.510806	0.248588	0.162544	0.326746	0.204176
PHPT1	2.32929	0.284871	0.0198436	0.495583	0.265537	0.180212	0.360657	0.22859
TALDO1	2.22215	0.284388	0.0262732	0.518699	0.474576	0.381625	0.687366	0.522983
FCGR1B	3.2887	0.284112	0.0010065	0.10138	0.19209	0.0883392	0.234942	0.104924
FOS	2.17129	0.28405	0.0299094	0.530581	0.841808	0.798587	2.25663	1.9906
PDCD11	2.76284	0.282172	0.00573012	0.270051	0.124294	0.0530035	0.167972	0.0662185
TMCO1	2.16156	0.281373	0.0306524	0.534528	0.338983	0.24735	0.457701	0.323392
CYSLTR1	2.26057	0.278769	0.0237859	0.510806	0.20904	0.127208	0.274095	0.16808
BORCS7	2.73245	0.278148	0.00628648	0.288336	0.158192	0.0777385	0.204073	0.0954161
POLE4	2.33198	0.277282	0.0197019	0.494	0.19774	0.120141	0.262983	0.151114
CSRNP1	2.93065	0.277136	0.00338252	0.2134	0.112994	0.0424028	0.151282	0.0504955
VSIG4	2.62087	0.275491	0.00877064	0.339405	0.915254	0.830389	2.16708	1.88752
RPS2P46	3.42227	0.275129	0.000621002	0.0730554	0.141243	0.04947	0.168403	0.0591598
PRMT1	2.44286	0.274369	0.0145713	0.413488	0.237288	0.144876	0.293997	0.179895
SF3A3	2.44786	0.273319	0.0143708	0.413488	0.214689	0.127208	0.270194	0.162111
RPS19	2.73277	0.273032	0.00628048	0.288336	0.909605	0.869258	2.21872	1.9889
SH3BP1	2.86568	0.2711	0.00416119	0.23151	0.242938	0.134276	0.316431	0.183116
RASGRP4	2.58056	0.270856	0.00986416	0.359377	0.124294	0.0565371	0.169314	0.0740073
C20orf27	1.9766	0.27038	0.0480874	0.6466	0.237288	0.166078	0.300958	0.194708
PUM2	2.32051	0.269475	0.0203135	0.497831	0.214689	0.127208	0.28329	0.178781
HLA-DRB1	2.78691	0.268604	0.0053214	0.259519	1	0.992933	4.2689	4.07785
YWHAB	2.21562	0.268431	0.0267175	0.518699	0.745763	0.646643	1.28307	1.0806
TRIOBP	2.26755	0.268305	0.0233565	0.510806	0.163842	0.0954064	0.217787	0.115241
TNFAIP3	2.18713	0.267704	0.0287328	0.523198	0.288136	0.201413	0.427283	0.287821
PDCD4	2.09348	0.267223	0.0363061	0.581011	0.333333	0.250883	0.465305	0.331456
PALLD	2.59386	0.266999	0.0094906	0.353204	0.129944	0.0600707	0.161628	0.0723335
GIGYF2	2.42729	0.266883	0.0152123	0.424176	0.225989	0.141343	0.283219	0.163448
BTK	2.02146	0.266476	0.0432317	0.616206	0.242938	0.169611	0.314797	0.204558
RPL28	2.48509	0.265936	0.012952	0.396285	0.853107	0.766784	1.63789	1.41286
SNORD3A	2.73337	0.265822	0.00626891	0.288336	0.175141	0.0883392	0.241537	0.126748
GNAS	3.36608	0.265613	0.000762434	0.0857654	0.875706	0.763251	1.87316	1.55959
TRIR	2.03766	0.265369	0.0415837	0.61325	0.333333	0.250883	0.450275	0.322325
ACP1	2.82505	0.264878	0.00472729	0.248647	0.259887	0.151943	0.336773	0.19953
DNASE1L1	2.35287	0.264263	0.0186293	0.484961	0.19774	0.120141	0.282141	0.161247
HDAC1	2.48569	0.26312	0.0129302	0.396285	0.19774	0.113074	0.238214	0.133945
SMC1A	2.53116	0.262954	0.0113687	0.368848	0.271186	0.169611	0.351389	0.221168
EXOSC6	2.56564	0.262258	0.0102986	0.362333	0.118644	0.0530035	0.153985	0.0661933
RBM8A	2.06068	0.261116	0.0393335	0.604243	0.446328	0.335689	0.6195	0.475817
GPR183	2.16782	0.261063	0.0301722	0.532117	0.485876	0.374558	0.759272	0.585979
TAX1BP3	2.87354	0.260406	0.00405904	0.229257	0.158192	0.0742049	0.201914	0.0921287
RPL36AL	2.04809	0.259369	0.0405512	0.609098	0.666667	0.583039	1.10484	0.93058
MED25	1.9609	0.258529	0.0498903	0.65827	0.152542	0.0954064	0.208453	0.113808
NFE2L2	1.96144	0.258462	0.0498283	0.658015	0.564972	0.480565	0.9263	0.756272
DCTN1	2.50055	0.255981	0.0124002	0.390796	0.282486	0.183746	0.364122	0.232832
IL2RG	2.46672	0.254052	0.0136357	0.40804	0.19209	0.109541	0.258656	0.146893
SARS	2.05201	0.253906	0.0401691	0.606313	0.265537	0.187279	0.341955	0.228839
ESF1	2.32631	0.253658	0.0200021	0.495583	0.20904	0.127208	0.276692	0.166331
YBX1	2.82505	0.253237	0.00472737	0.248647	0.881356	0.826855	1.86952	1.65471
NAA20	3.28535	0.252141	0.00101855	0.101924	0.350282	0.204947	0.448341	0.278358
RPL23A	2.10902	0.25173	0.0349427	0.57092	0.853107	0.816254	1.93907	1.76519
NEK6	2.13315	0.251425	0.0329123	0.557375	0.220339	0.144876	0.272777	0.169839
DNAJB2	2.61292	0.251222	0.00897718	0.342444	0.163842	0.0848057	0.206256	0.102857
MFSD11	3.08211	0.250154	0.00205538	0.153021	0.124294	0.0459364	0.146746	0.0518944
MAP3K1	-2.26284	-0.250321	0.0236457	0.510806	0.107345	0.190813	0.155607	0.259561
CXCL12	-2.47873	-0.255937	0.013185	0.399202	0.225989	0.335689	0.373124	0.555436
SNN	-2.28801	-0.25642	0.0221368	0.510806	0.112994	0.194346	0.138172	0.242408
STK24	-2.33175	-0.256673	0.0197138	0.494	0.107345	0.187279	0.133205	0.240901
EXOSC10	-2.25486	-0.261157	0.0241422	0.510806	0.079096	0.14841	0.0900859	0.185874
KIF16B	-2.45486	-0.261729	0.014094	0.413099	0.0621469	0.134276	0.0714085	0.165824
HCLS1	-2.16368	-0.262929	0.0304891	0.533335	0.757062	0.798587	1.3215	1.49053
GLMP	-2.04102	-0.26411	0.0412487	0.611841	0.282486	0.374558	0.380329	0.515248
RHOBTB3	-2.92662	-0.26439	0.00342664	0.213798	0.039548	0.120141	0.0548788	0.154117
GSAP	-2.69809	-0.267309	0.0069739	0.299601	0.214689	0.328622	0.279301	0.434277
STARD8	-2.54297	-0.269993	0.0109915	0.366395	0.0451977	0.113074	0.0535361	0.147154
HSP90AA1	-1.98626	-0.270033	0.0470048	0.639922	0.898305	0.925795	2.17003	2.34852
CRYL1	-2.10795	-0.270813	0.0350352	0.57092	0.169492	0.24735	0.215901	0.336064
EPHX1	-1.99841	-0.271676	0.0456717	0.631253	0.355932	0.438163	0.500961	0.653537
ARF1	-2.68576	-0.272858	0.00723654	0.305948	0.553672	0.671378	0.84623	1.06384
CLSTN1	-2.48842	-0.277288	0.0128313	0.396285	0.0564972	0.127208	0.0726146	0.173365
WIPF2	-2.21631	-0.277787	0.0266702	0.518699	0.0621469	0.123675	0.0700883	0.164887
CDK4	-2.70953	-0.278495	0.00673781	0.296159	0.0847458	0.173145	0.0961662	0.211827
KAT7	-1.98879	-0.279421	0.0467249	0.63792	0.079096	0.137809	0.0933419	0.186008
TNFRSF14	-2.05585	-0.281018	0.0397967	0.604243	0.316384	0.388693	0.422222	0.568255
C17orf62	-2.18737	-0.281272	0.0287157	0.523198	0.180791	0.261484	0.224517	0.351147
UBR2	-2.12731	-0.284498	0.0333939	0.562441	0.101695	0.173145	0.127606	0.229486
SLCO2B1	-2.80717	-0.285586	0.00499794	0.253366	0.768362	0.819788	1.50577	1.73702
PI4K2A	-2.36141	-0.287097	0.0182055	0.477152	0.0677966	0.137809	0.0841567	0.185212
KRT10	-2.00887	-0.287303	0.0445513	0.62181	0.220339	0.300353	0.277353	0.4022
ATP2A2	-1.98467	-0.288521	0.0471816	0.640479	0.20339	0.286219	0.274238	0.400416
GRAMD4	-2.31841	-0.288543	0.0204271	0.497831	0.0847458	0.155477	0.097097	0.203949
PHB2	-2.06494	-0.289455	0.0389288	0.604243	0.129944	0.201413	0.154466	0.263138
IGF1	-2.03992	-0.28994	0.0413585	0.612482	0.474576	0.54417	0.727859	0.901846
PIK3IP1	-2.51069	-0.290498	0.0120495	0.382172	0.0960452	0.183746	0.131787	0.250298
AP1B1	-2.31114	-0.291263	0.020825	0.503031	0.548023	0.611307	0.843235	1.02624
WDR45B	-2.44704	-0.292924	0.0144035	0.413488	0.186441	0.282686	0.236092	0.379024
FPR3	-2.44276	-0.293278	0.0145754	0.413488	0.655367	0.720848	1.14659	1.35894
GSTM4	-2.00855	-0.293778	0.044585	0.62181	0.0677966	0.123675	0.0710343	0.161015
NEMF	-2.60709	-0.297132	0.00913155	0.344917	0.19209	0.303887	0.264633	0.418994
HSP90AB1	-3.10942	-0.298885	0.00187456	0.142309	0.841808	0.90106	1.88595	2.14291
TUBA1B	-3.24998	-0.298912	0.00115414	0.111299	0.875706	0.939929	1.98036	2.2806
TRIP6	-2.03289	-0.299505	0.0420638	0.616206	0.0621469	0.116608	0.0662897	0.15772
NCEH1	-2.77145	-0.301227	0.00558076	0.267097	0.129944	0.236749	0.155816	0.288044
TPRA1	-1.99845	-0.301269	0.0456676	0.631253	0.101695	0.162544	0.118777	0.227342
MAPKAPK2	-2.56049	-0.301318	0.0104526	0.364249	0.169492	0.265018	0.216362	0.365771
CD55	-2.76853	-0.301891	0.00563097	0.267128	0.0564972	0.137809	0.0703284	0.180367
MED4	-2.72984	-0.30354	0.0063365	0.288346	0.158192	0.265018	0.200219	0.346371
AP2A2	-2.07866	-0.303799	0.0376491	0.594477	0.327684	0.416961	0.458259	0.61456
NINJ1	-3.45087	-0.305458	0.000558772	0.0672753	0.59322	0.742049	1.07408	1.40355
CD14	-3.74676	-0.305737	0.000179135	0.0321006	0.983051	0.985866	2.92312	3.19124
SIRPA	-2.11974	-0.306518	0.0340279	0.570625	0.322034	0.424028	0.467683	0.629933
GYPC	-3.21729	-0.307238	0.00129408	0.118654	0.288136	0.452297	0.455194	0.681987
LATS2	-2.3752	-0.307976	0.0175395	0.464436	0.0451977	0.106007	0.0468674	0.143466
BST2	-3.37934	-0.308433	0.000726603	0.0829457	0.59322	0.70318	0.947076	1.21133
MAP3K3	-2.02382	-0.308472	0.0429888	0.616206	0.124294	0.194346	0.156974	0.265547
FBXO11	-2.22245	-0.309172	0.0262532	0.518699	0.129944	0.212014	0.15473	0.265619
PNN	-1.96617	-0.31027	0.0492785	0.653139	0.169492	0.243816	0.222987	0.343072
IL10RA	-3.02212	-0.310607	0.00251007	0.175831	0.508475	0.628975	0.808602	1.06334
CREG1	-2.35628	-0.310978	0.0184588	0.481334	0.723164	0.749117	1.30097	1.47889
ARRDC2	-2.81013	-0.311314	0.00495221	0.253004	0.124294	0.229682	0.170102	0.314483
SEMA4A	-2.39614	-0.313625	0.0165687	0.449542	0.0903955	0.166078	0.0997752	0.212292
FMR1	-2.22805	-0.315091	0.0258774	0.518699	0.0508475	0.109541	0.0608314	0.156678
CD4	-2.69822	-0.31567	0.00697115	0.299601	0.655367	0.75265	1.1221	1.36694
HTR2B	-3.16777	-0.31594	0.00153612	0.132252	0.0282486	0.109541	0.039421	0.155009
GSDMA	-3.44591	-0.31729	0.000569136	0.0679919	0.0225989	0.109541	0.0232817	0.135935
HLTF	-2.65095	-0.318803	0.0080266	0.32213	0.0508475	0.123675	0.0572722	0.164958
SLC1A3	-2.79756	-0.319149	0.00514898	0.25433	0.0621469	0.14841	0.0899777	0.209329
SDC3	-2.22418	-0.32088	0.0261361	0.518699	0.225989	0.318021	0.310919	0.459985
SUMF2	-2.25718	-0.32167	0.0239971	0.510806	0.186441	0.275618	0.237156	0.369887
P4HB	-2.99632	-0.321712	0.00273262	0.188248	0.502825	0.618375	0.803861	1.05235
FCGRT	-3.86489	-0.322719	0.00011114	0.0222439	0.943503	0.95053	2.34331	2.6081
SERPING1	-2.6801	-0.322888	0.00735997	0.30932	0.615819	0.706714	1.08974	1.33784
SDF4	-2.42708	-0.323621	0.0152209	0.424176	0.254237	0.34629	0.320041	0.477455
PDGFC	-2.11688	-0.324502	0.0342696	0.57092	0.248588	0.335689	0.359752	0.511001
NFAM1	-2.42	-0.325797	0.0155204	0.430188	0.0960452	0.173145	0.112728	0.233413
CLIP2	-2.038	-0.326398	0.0415501	0.61325	0.0734463	0.130742	0.0839325	0.182972
GNS	-3.45293	-0.327749	0.000554527	0.0672753	0.327684	0.487633	0.465661	0.708508
BUD31	-1.98326	-0.32795	0.0473381	0.640896	0.20904	0.286219	0.266638	0.399306
ASAH1	-2.99592	-0.328079	0.0027362	0.188248	0.80226	0.840989	1.51194	1.74582
LGALS3BP	-2.08259	-0.329125	0.0372882	0.592421	0.457627	0.508834	0.655709	0.831198
ELOA	-3.48414	-0.329306	0.000493717	0.0623661	0.0621469	0.173145	0.0711642	0.21142
TOB2	-1.98869	-0.329327	0.0467357	0.63792	0.0847458	0.141343	0.087055	0.19089
C4orf48	-2.70854	-0.330217	0.00675795	0.296159	0.367232	0.480565	0.534089	0.743144
BLVRA	-2.2142	-0.330713	0.0268152	0.518699	0.293785	0.385159	0.384387	0.541936
VCP	-2.2922	-0.331732	0.021894	0.510806	0.372881	0.466431	0.503257	0.677466
UBR5	-2.44813	-0.332063	0.0143601	0.413488	0.0621469	0.134276	0.0805982	0.187571
SEC24D	-2.90601	-0.333702	0.00366066	0.217329	0.0847458	0.180212	0.0995586	0.232314
SLC12A5	-2.42304	-0.335701	0.0153911	0.427374	0.0508475	0.116608	0.0632922	0.167376
TSPAN4	-2.30383	-0.336237	0.0212322	0.509671	0.40113	0.4947	0.613135	0.799508
EPAS1	-3.20151	-0.338122	0.0013671	0.121083	0.107345	0.222615	0.139508	0.298654
TNFRSF25	-2.55989	-0.338326	0.0104706	0.364249	0.0564972	0.130742	0.0808322	0.192484
ERBIN	-2.18543	-0.340597	0.0288572	0.523198	0.175141	0.257951	0.230584	0.36555
PLA2G16	-2.70675	-0.344438	0.00679455	0.296159	0.135593	0.240283	0.185985	0.335212
HSDL2	-2.98362	-0.344827	0.00284858	0.193523	0.0734463	0.169611	0.0963115	0.230139
RAP2B	-2.57143	-0.345681	0.010128	0.361415	0.288136	0.39576	0.384687	0.563258
MAN1A1	-2.1228	-0.347225	0.033771	0.566933	0.338983	0.424028	0.552292	0.740984
B2M	-5.14092	-0.351344	2.7339e-07	0.000117034	1	1	4.79196	5.03708
HRH1	-2.92908	-0.358174	0.00339963	0.2134	0.124294	0.236749	0.184322	0.347099
ANO6	-2.56551	-0.359051	0.0103025	0.362333	0.0903955	0.173145	0.107421	0.232734
IGHM	-2.61493	-0.360707	0.00892445	0.341588	0.0903955	0.180212	0.120643	0.245415
SEC14L1	-2.48755	-0.362186	0.0128627	0.396285	0.214689	0.314488	0.275298	0.437314
DPP7	-2.6629	-0.362506	0.00774698	0.319221	0.519774	0.611307	0.783682	1.00238
DDX21	-2.34934	-0.362627	0.0188066	0.488751	0.220339	0.314488	0.273929	0.421963
BLVRB	-2.34595	-0.363355	0.0189785	0.490925	0.446328	0.522968	0.661351	0.861656
PLA2G7	-2.76857	-0.370616	0.00563021	0.267128	0.225989	0.34629	0.339506	0.535436
DOK1	-3.2929	-0.370994	0.000991588	0.100535	0.079096	0.187279	0.099189	0.252955
XBP1	-2.42749	-0.371713	0.0152037	0.424176	0.293785	0.385159	0.398699	0.577885
CREM	-2.67982	-0.372192	0.00736619	0.30932	0.231638	0.34629	0.34803	0.538147
SNX6	-3.20727	-0.372812	0.00133999	0.119838	0.531073	0.639576	0.826932	1.09773
SH2B3	-2.62062	-0.375082	0.00877706	0.339405	0.355932	0.462898	0.496186	0.69468
ANKH	-2.31755	-0.375983	0.0204738	0.497831	0.237288	0.335689	0.332053	0.498364
TUBB2A	-2.59968	-0.380807	0.00933101	0.350732	0.0847458	0.166078	0.0886951	0.213794
STMN1	-1.96608	-0.3822	0.0492895	0.653139	0.355932	0.431095	0.518743	0.684834
MGAT1	-2.87452	-0.383163	0.00404647	0.229257	0.621469	0.685512	0.962983	1.20038
RCN3	-2.44304	-0.383689	0.0145643	0.413488	0.0847458	0.162544	0.107936	0.232716
FAM20A	-2.17657	-0.384254	0.0295129	0.525808	0.0677966	0.127208	0.0764106	0.185266
CMIP	-3.03548	-0.390215	0.0024015	0.171938	0.231638	0.367491	0.306364	0.499575
FABP1	-4.34572	-0.39229	1.38819e-05	0.0038897	0.0112994	0.127208	0.0191655	0.161007
EPB41L3	-2.90779	-0.392908	0.00363999	0.217329	0.389831	0.515901	0.551099	0.785108
HNRNPA3	-2.74725	-0.393686	0.00600965	0.281282	0.378531	0.477032	0.50326	0.707347
TPP1	-2.74652	-0.397051	0.00602317	0.281282	0.694915	0.777385	1.22184	1.48105
TBC1D15	-2.51273	-0.398071	0.0119802	0.381459	0.112994	0.201413	0.145987	0.283755
PLSCR1	-2.27774	-0.401067	0.0227421	0.510806	0.350282	0.427562	0.471815	0.652107
CTSL	-3.12387	-0.40671	0.00178487	0.142309	0.59322	0.664311	1.04672	1.33152
PSAP	-6.25143	-0.407033	4.06702e-10	4.8213e-07	1	0.996466	3.55842	3.84557
EGFL7	-3.09494	-0.411096	0.00196851	0.147984	0.0451977	0.134276	0.0676901	0.209048
ETS2	-2.34663	-0.411836	0.0189442	0.490925	0.316384	0.413428	0.441036	0.620936
TNFRSF1B	-2.67376	-0.412385	0.00750057	0.310729	0.446328	0.533569	0.657354	0.883641
CTSC	-3.35824	-0.413019	0.000784414	0.0863587	0.977401	0.968198	3.00762	3.25557
PLEKHG5	-3.23866	-0.41513	0.00120094	0.113486	0.0847458	0.19788	0.12483	0.286611
DDX3Y	-3.03184	-0.417732	0.00243068	0.171938	0.0508475	0.137809	0.0619264	0.199019
SLC2A8	-3.66734	-0.419398	0.00024509	0.0387847	0.118644	0.265018	0.159333	0.349878
NUPR1	-3.05085	-0.423625	0.00228192	0.165881	0.129944	0.250883	0.202265	0.386658
LILRB5	-3.62927	-0.424118	0.000284227	0.0421176	0.723164	0.80212	1.38801	1.71295
APOL6	-2.19274	-0.425945	0.028326	0.519681	0.180791	0.261484	0.228241	0.378902
PSMB9	-2.29319	-0.426682	0.0218368	0.510806	0.19209	0.272085	0.235329	0.390705
ERAP1	-3.67326	-0.429093	0.000239475	0.0384433	0.0847458	0.212014	0.0966065	0.270001
CD163	-3.91437	-0.433141	9.06398e-05	0.0194007	0.830508	0.872792	1.63883	1.96834
APOE	-3.68061	-0.435009	0.000232676	0.0382416	0.661017	0.773852	1.66364	2.13902
HIF1A	-3.48948	-0.447382	0.000483963	0.0616393	0.254237	0.413428	0.359744	0.60693
RPS26	-2.80975	-0.447404	0.00495796	0.253004	0.60452	0.671378	1.01313	1.26344
TAPBP	-3.16521	-0.449667	0.00154973	0.132683	0.418079	0.526502	0.578194	0.832781
SELENOP	-5.90037	-0.449803	3.62694e-09	3.28792e-06	1	0.996466	4.03218	4.40214
GNAQ	-2.58334	-0.450846	0.00978497	0.357337	0.163842	0.257951	0.211099	0.378524
IL32	-3.23299	-0.455938	0.00122504	0.114419	0.039548	0.130742	0.0554988	0.195223
HLA-DPA1	-6.33506	-0.456721	2.37256e-10	3.04697e-07	0.99435	1	3.74087	4.08185
MSR1	-3.50344	-0.458652	0.000459296	0.0599849	0.451977	0.600707	0.759651	1.07912
CTSD	-3.983	-0.459831	6.80502e-05	0.0149817	0.926554	0.975265	2.27744	2.63485
ANXA7	-2.46923	-0.468857	0.0135405	0.40645	0.20904	0.300353	0.251796	0.423727
HLA-DQB1	-4.39123	-0.472467	1.1271e-05	0.00334034	0.926554	0.932862	2.34244	2.63765
SIGLEC1	-3.24944	-0.476871	0.00115634	0.111299	0.418079	0.551237	0.648682	0.935832
LAPTM4A	-4.09272	-0.480852	4.26333e-05	0.010266	0.638418	0.766784	1.06977	1.42909
DHRS7	-3.11671	-0.48682	0.0018288	0.142309	0.384181	0.491166	0.513308	0.755884
TNFAIP2	-3.45153	-0.4926	0.000557414	0.0672753	0.372881	0.533569	0.57597	0.869119
AKR1B1	-3.67728	-0.494954	0.000235738	0.0382416	0.480226	0.625442	0.761738	1.08372
MPP1	-4.11984	-0.512241	3.79138e-05	0.00973817	0.19774	0.381625	0.276587	0.546778
MS4A4A	-4.75573	-0.513595	1.9773e-06	0.000662438	0.762712	0.893993	1.62966	2.09454
ARL4C	-3.49507	-0.51723	0.00047394	0.0612899	0.440678	0.572438	0.710989	1.04406
TBC1D14	-3.31284	-0.517231	0.00092355	0.0961678	0.237288	0.367491	0.291674	0.524464
C2	-3.07467	-0.520878	0.00210734	0.155389	0.389831	0.512367	0.587659	0.860675
CD93	-3.87445	-0.524282	0.000106867	0.0216702	0.384181	0.540636	0.57656	0.898179
IGHA2	-4.8791	-0.529097	1.06568e-06	0.000400567	0.20339	0.441696	0.339077	0.686269
LGMN	-5.06348	-0.531249	4.11665e-07	0.000171464	0.841808	0.943463	2.12939	2.66704
FOLR2	-5.69753	-0.532054	1.21552e-08	8.14453e-06	0.79096	0.932862	1.9692	2.61324
LIPA	-3.74891	-0.553798	0.000177604	0.0321006	0.60452	0.70318	1.07508	1.43066
STAB1	-5.03001	-0.556126	4.90441e-07	0.0001989	0.949153	0.975265	2.5846	3.00332
IGLC3	-4.8171	-0.558721	1.45657e-06	0.000522028	0.107345	0.29682	0.171006	0.485939
LMAN1	-3.77048	-0.562432	0.000162936	0.0302532	0.214689	0.371025	0.258186	0.505637
GPNMB	-3.21195	-0.563814	0.00131837	0.118815	0.581921	0.681979	1.19692	1.56603
MRC1	-5.39395	-0.581269	6.89242e-08	3.54064e-05	0.841808	0.939929	2.02163	2.53642
VCAM1	-4.38077	-0.602312	1.18263e-05	0.00343877	0.0734463	0.229682	0.0997998	0.341403
HLA-DQA2	-4.67697	-0.602373	2.91139e-06	0.000934739	0.581921	0.749117	1.26333	1.79749
CXCL9	-3.66573	-0.605103	0.000246636	0.0387847	0.039548	0.151943	0.125586	0.365815
CCL2	-2.9096	-0.619476	0.00361896	0.217329	0.254237	0.378092	0.493956	0.78393
CCL13	-3.30368	-0.628878	0.000954264	0.0980411	0.107345	0.229682	0.187465	0.412975
SRGN	-5.77355	-0.636577	7.76185e-09	5.9809e-06	0.79096	0.862191	1.53873	2.0122
IGHA1	-8.54283	-0.645953	1.30972e-17	5.04601e-14	0.548023	0.844523	1.11096	2.10422
A2M	-7.23212	-0.67532	4.75506e-13	9.08762e-10	0.926554	0.975265	2.20158	2.7457
COLEC12	-3.83324	-0.702865	0.000126469	0.0243626	0.135593	0.279152	0.184477	0.453097
HLA-A	-5.90279	-0.704738	3.57397e-09	3.28792e-06	0.853107	0.925795	1.89165	2.41404
TTYH3	-5.26101	-0.715452	1.43266e-07	6.89961e-05	0.327684	0.558304	0.465743	0.886497
REG4	-4.25912	-0.724152	2.05233e-05	0.00554884	0.112994	0.272085	0.136758	0.404354
RPS4Y1	-5.7435	-0.725264	9.27403e-09	6.80582e-06	0.107345	0.353357	0.151697	0.498223
GBP5	-3.8292	-0.729139	0.000128561	0.0244599	0.079096	0.208481	0.0959235	0.32164
MS4A7	-7.21719	-0.742422	5.30716e-13	9.08762e-10	0.853107	0.968198	1.97513	2.67175
CD209	-5.66596	-0.745861	1.46203e-08	9.38803e-06	0.40678	0.65371	0.632715	1.13588
F13A1	-5.61658	-0.798467	1.9477e-08	1.20064e-05	0.774011	0.890459	2.02545	2.70846
RNASE1	-6.82774	-0.808833	8.62616e-12	1.20852e-08	0.887006	0.975265	3.19429	4.08187
FUCA1	-2.33424	-0.817125	0.019583	0.494	0.774011	0.731449	1.59011	1.84704
JCHAIN	-5.71929	-0.828882	1.0697e-08	7.49325e-06	0.214689	0.480565	0.322619	0.776612
IL2RA	-4.92276	-1.00173	8.53321e-07	0.000328763	0.146893	0.342756	0.191641	0.561628
IGKC	-7.97009	-1.43322	1.58564e-15	4.07271e-12	0.440678	0.784452	0.854952	1.8189
