# Supplementary material for: FOLR2+ macrophage depletion from intestinal metaplasia to early gastric cancer: single-cell sequencing insight into gastric cancer progression
Source: J Exp Clin Cancer Res. 2024 Dec 19;43:326. doi: 10.1186/s13046-024-03245-y (PMC11657096; doi:10.1186/s13046-024-03245-y)
Supplement: Supplementary file 7 — Supplementary Material 7 [file 13046_2024_3245_MOESM7_ESM.xlsx]

## Sheet: Notes
Supplementary table5: The proportion of FOLR2+macrophage and CD8Teff
The proportion of FOLR2+macrophage and CD8Teff by sample listed in sheet2.

## Sheet: macrophage_FOLR2 and CD8Teff
sample	macrophage_FOLR2	CD8Teff
CIM1	0.4167	0.5754
CIM2	0.6145	0.6395
CIM3	0.3567	0.5224
CIM4	0.7826	0.7362
CIM5	0.5225	0.5972
IIM1	0.5342	0.5657
IIM2	0.6098	0.6053
IIM3	0.4061	0.6289
IIM4	0.3333	0.6364
IIM5	0.4419	0.72
IIM6	0.0721	0.3924
EGC1	0.0383	0.3911
EGC2	0.2174	0.3471
EGC3	0.1538	0.5749
EGC4	0.2481	0.3681
